# Supplementary material for: De novo Assembly of Leaf Transcriptome in the Medicinal Plant Andrographis paniculata
Source: Front Plant Sci. 2016 Aug 17;7:1203. doi: 10.3389/fpls.2016.01203 (PMC4987368; doi:10.3389/fpls.2016.01203)
Supplement: Supplementary File S3 — Overview of the leaf transcriptome of A. paniculata (A) Transcript annotation (B) Biological process (C) Cellular components (D) Molecular functions of annotated transcripts. [file Table3.xlsx]

## Sheet: Transcript annotation
	Supplementary File.S3. Overview of the leaf transcriptome of A. paniculata (A) Transcript annotation
Transcript ID	Sequence desc.	Sequence length	Hit ACC	Gene Ontology	Kegg Pathway	E-Value	Similarity	Bit-Score	Alignment length	Positives
Apaniculata131148_c0_seq1_len=679	pyruvate decarboxylase isozyme	679	XP_011071825	GO:0000287: magnesium ion binding ; GO:0003677: DNA binding ; GO:0004737: pyruvate decarboxylase activity ; GO:0008152: metabolic process ; GO:0030976: thiamine pyrophosphate binding	map00010: Glycolysis / Gluconeogenesis	1.18508e-26	98	114.005	57	56
Apaniculata13437_c0_seq3_len=301	pyruvate decarboxylase	301	AAY86034	GO:0000287: magnesium ion binding ; GO:0003677: DNA binding ; GO:0004737: pyruvate decarboxylase activity ; GO:0008152: metabolic process ; GO:0030976: thiamine pyrophosphate binding	map00010: Glycolysis / Gluconeogenesis	6.11938e-27	94	105.531	57	54
Apaniculata13437_c0_seq1_len=754	pyruvate decarboxylase	754	AAY86034	GO:0000287: magnesium ion binding ; GO:0004737: pyruvate decarboxylase activity ; GO:0008152: metabolic process ; GO:0030976: thiamine pyrophosphate binding	map00010: Glycolysis / Gluconeogenesis	1.78625e-104	87	310.457	188	164
Apaniculata21614_c0_seq10_len=4132	pyruvate decarboxylase 1	4132	XP_011096418	GO:0000287: magnesium ion binding ; GO:0004737: pyruvate decarboxylase activity ; GO:0008152: metabolic process ; GO:0030976: thiamine pyrophosphate binding	map00010: Glycolysis / Gluconeogenesis	0	96	707.983	379	364
Apaniculata21614_c0_seq16_len=4041	pyruvate decarboxylase 1	4041	XP_011096418	GO:0000287: magnesium ion binding ; GO:0004737: pyruvate decarboxylase activity ; GO:0008152: metabolic process ; GO:0030976: thiamine pyrophosphate binding	map00010: Glycolysis / Gluconeogenesis	0	84	890.567	567	478
Apaniculata21614_c0_seq24_len=3022	pyruvate decarboxylase 1	3022	XP_011096418	GO:0000287: magnesium ion binding ; GO:0004737: pyruvate decarboxylase activity ; GO:0008152: metabolic process ; GO:0030976: thiamine pyrophosphate binding	map00010: Glycolysis / Gluconeogenesis	0	84	890.567	567	478
Apaniculata21614_c0_seq6_len=2517	pyruvate decarboxylase 1	2517	EYU41928	GO:0000287: magnesium ion binding ; GO:0004737: pyruvate decarboxylase activity ; GO:0008152: metabolic process ; GO:0030976: thiamine pyrophosphate binding	map00010: Glycolysis / Gluconeogenesis	0	88	1080.09	645	572
Apaniculata446561_c0_seq1_len=383	pyruvate decarboxylase 2-like	383	XP_009594220	GO:0000287: magnesium ion binding ; GO:0004737: pyruvate decarboxylase activity ; GO:0008152: metabolic process ; GO:0030976: thiamine pyrophosphate binding	map00010: Glycolysis / Gluconeogenesis	4.66706e-21	85	94.7449	55	47
Apaniculata471111_c0_seq1_len=201	pyruvate decarboxylase 2 isoform x1	201	XP_006350849	GO:0000287: magnesium ion binding ; GO:0004737: pyruvate decarboxylase activity ; GO:0008152: metabolic process ; GO:0030976: thiamine pyrophosphate binding	map00010: Glycolysis / Gluconeogenesis	7.46414e-15	84	74.3294	44	37
Apaniculata86662_c0_seq1_len=639	pyruvate decarboxylase 1	639	XP_011096418	GO:0000287: magnesium ion binding ; GO:0004737: pyruvate decarboxylase activity ; GO:0008152: metabolic process ; GO:0030976: thiamine pyrophosphate binding	map00010: Glycolysis / Gluconeogenesis	1.167e-107	95	330.102	188	180
Apaniculata144018_c0_seq1_len=941	pyruvate dehydrogenase e1 component subunit beta- mitochondrial-like	941	XP_011086850	GO:0004616: phosphogluconate dehydrogenase (decarboxylating) activity ; GO:0004739: pyruvate dehydrogenase (acetyl-transferring) activity ; GO:0005730: nucleolus ; GO:0005759: mitochondrial matrix ; GO:0005774: vacuolar membrane ; GO:0006086: acetyl-CoA biosynthetic process from pyruvate ; GO:0006096: glycolytic process ; GO:0006098: pentose-phosphate shunt ; GO:0009060: aerobic respiration ; GO:…	map00010: Glycolysis / Gluconeogenesis ; map00020: Citrate cycle (TCA cycle) ; map00030: Pentose phosphate pathway ; map00480: Glutathione metabolism ; map00620: Pyruvate metabolism	3.98874e-158	93	455.677	253	236
Apaniculata4383_c0_seq1_len=804	pyruvate dehydrogenase e1 component subunit beta- mitochondrial-like	804	DAA40507	GO:0004616: phosphogluconate dehydrogenase (decarboxylating) activity ; GO:0004739: pyruvate dehydrogenase (acetyl-transferring) activity ; GO:0005759: mitochondrial matrix ; GO:0006086: acetyl-CoA biosynthetic process from pyruvate ; GO:0006096: glycolytic process ; GO:0006098: pentose-phosphate shunt ; GO:0050661: NADP binding	map00010: Glycolysis / Gluconeogenesis ; map00020: Citrate cycle (TCA cycle) ; map00030: Pentose phosphate pathway ; map00480: Glutathione metabolism ; map00620: Pyruvate metabolism	6.09952e-64	96	170.244	90	87
Apaniculata4560_c0_seq1_len=2322	lipoamide dehydrogenase 1	2322	XP_011092138	GO:0004148: dihydrolipoyl dehydrogenase activity ; GO:0005730: nucleolus ; GO:0005739: mitochondrion ; GO:0005829: cytosol ; GO:0006086: acetyl-CoA biosynthetic process from pyruvate ; GO:0009570: chloroplast stroma ; GO:0009941: chloroplast envelope ; GO:0042744: hydrogen peroxide catabolic process ; GO:0045454: cell redox homeostasis ; GO:0050660: flavin adenine dinucleotide binding ; GO:005511…	map00010: Glycolysis / Gluconeogenesis ; map00020: Citrate cycle (TCA cycle) ; map00260: Glycine, serine and threonine metabolism ; map00280: Valine, leucine and isoleucine degradation ; map00620: Pyruvate metabolism	0	94	926.006	544	512
Apaniculata19579_c1_seq2_len=3107	dihydrolipoyl dehydrogenase chloroplastic-like	3107	KJB34701	GO:0004148: dihydrolipoyl dehydrogenase activity ; GO:0009536: plastid ; GO:0015036: disulfide oxidoreductase activity ; GO:0022900: electron transport chain ; GO:0045454: cell redox homeostasis ; GO:0050660: flavin adenine dinucleotide binding	map00010: Glycolysis / Gluconeogenesis ; map00020: Citrate cycle (TCA cycle) ; map00260: Glycine, serine and threonine metabolism ; map00280: Valine, leucine and isoleucine degradation ; map00620: Pyruvate metabolism	2.27258e-100	94	333.569	202	190
Apaniculata10508_c0_seq1_len=2044	dihydrolipoamide dehydrogenase precursor	2044	XP_011071352	GO:0004148: dihydrolipoyl dehydrogenase activity ; GO:0045454: cell redox homeostasis ; GO:0050660: flavin adenine dinucleotide binding ; GO:0055114: oxidation-reduction process	map00010: Glycolysis / Gluconeogenesis ; map00020: Citrate cycle (TCA cycle) ; map00260: Glycine, serine and threonine metabolism ; map00280: Valine, leucine and isoleucine degradation ; map00620: Pyruvate metabolism	0	97	884.404	475	463
Apaniculata19111_c0_seq1_len=1768	dihydrolipoyl dehydrogenase chloroplastic-like	1768	XP_011100786	GO:0004148: dihydrolipoyl dehydrogenase activity ; GO:0045454: cell redox homeostasis ; GO:0050660: flavin adenine dinucleotide binding ; GO:0055114: oxidation-reduction process	map00010: Glycolysis / Gluconeogenesis ; map00020: Citrate cycle (TCA cycle) ; map00260: Glycine, serine and threonine metabolism ; map00280: Valine, leucine and isoleucine degradation ; map00620: Pyruvate metabolism	0	94	542.347	292	275
Apaniculata19111_c0_seq6_len=2179	dihydrolipoyl dehydrogenase	2179	XP_003609754	GO:0004148: dihydrolipoyl dehydrogenase activity ; GO:0045454: cell redox homeostasis ; GO:0050660: flavin adenine dinucleotide binding ; GO:0055114: oxidation-reduction process	map00010: Glycolysis / Gluconeogenesis ; map00020: Citrate cycle (TCA cycle) ; map00260: Glycine, serine and threonine metabolism ; map00280: Valine, leucine and isoleucine degradation ; map00620: Pyruvate metabolism	5.90573e-85	94	215.698	118	111
Apaniculata19579_c1_seq3_len=2470	dihydrolipoyl dehydrogenase chloroplastic-like	2470	XP_011100786	GO:0004148: dihydrolipoyl dehydrogenase activity ; GO:0045454: cell redox homeostasis ; GO:0050660: flavin adenine dinucleotide binding ; GO:0055114: oxidation-reduction process	map00010: Glycolysis / Gluconeogenesis ; map00020: Citrate cycle (TCA cycle) ; map00260: Glycine, serine and threonine metabolism ; map00280: Valine, leucine and isoleucine degradation ; map00620: Pyruvate metabolism	0	84	665.226	442	373
Apaniculata28435_c0_seq1_len=1847	dihydrolipoyllysine-residue acetyltransferase component of pyruvate	1847	XP_002529121	GO:0000096: sulfur amino acid metabolic process ; GO:0004742: dihydrolipoyllysine-residue acetyltransferase activity ; GO:0006086: acetyl-CoA biosynthetic process from pyruvate ; GO:0006546: glycine catabolic process ; GO:0006636: unsaturated fatty acid biosynthetic process ; GO:0006733: oxidoreduction coenzyme metabolic process ; GO:0006766: vitamin metabolic process ; GO:0007020: microtubule nu…	map00010: Glycolysis / Gluconeogenesis ; map00020: Citrate cycle (TCA cycle) ; map00280: Valine, leucine and isoleucine degradation ; map00620: Pyruvate metabolism	0	82	563.148	438	360
Apaniculata107839_c0_seq1_len=1337	pyruvate dehydrogenase e1 component subunit beta- mitochondrial-like	1337	XP_011086850	GO:0004739: pyruvate dehydrogenase (acetyl-transferring) activity ; GO:0005730: nucleolus ; GO:0005759: mitochondrial matrix ; GO:0005774: vacuolar membrane ; GO:0006086: acetyl-CoA biosynthetic process from pyruvate ; GO:0006096: glycolytic process ; GO:0009060: aerobic respiration ; GO:0009744: response to sucrose ; GO:0009749: response to glucose ; GO:0009750: response to fructose ; GO:0019722…	map00010: Glycolysis / Gluconeogenesis ; map00020: Citrate cycle (TCA cycle) ; map00620: Pyruvate metabolism	0	92	617.076	360	333
Apaniculata8719_c0_seq2_len=2880	pyruvate dehydrogenase e1 component subunit beta- mitochondrial-like	2880	XP_011073116	GO:0004739: pyruvate dehydrogenase (acetyl-transferring) activity ; GO:0005730: nucleolus ; GO:0005759: mitochondrial matrix ; GO:0005774: vacuolar membrane ; GO:0006086: acetyl-CoA biosynthetic process from pyruvate ; GO:0006096: glycolytic process ; GO:0009060: aerobic respiration ; GO:0009744: response to sucrose ; GO:0009749: response to glucose ; GO:0009750: response to fructose ; GO:0019722…	map00010: Glycolysis / Gluconeogenesis ; map00020: Citrate cycle (TCA cycle) ; map00620: Pyruvate metabolism	0	95	685.256	372	356
Apaniculata26160_c0_seq1_len=1746	pyruvate dehydrogenase e1 component subunit mitochondrial	1746	XP_011086449	GO:0004739: pyruvate dehydrogenase (acetyl-transferring) activity ; GO:0005759: mitochondrial matrix ; GO:0006096: glycolytic process ; GO:0055114: oxidation-reduction process	map00010: Glycolysis / Gluconeogenesis ; map00020: Citrate cycle (TCA cycle) ; map00620: Pyruvate metabolism	0	93	731.48	395	369
Apaniculata4364_c0_seq1_len=1638	pyruvate dehydrogenase e1 component subunit mitochondrial	1638	EYU22457	GO:0004739: pyruvate dehydrogenase (acetyl-transferring) activity ; GO:0005759: mitochondrial matrix ; GO:0006096: glycolytic process ; GO:0055114: oxidation-reduction process	map00010: Glycolysis / Gluconeogenesis ; map00020: Citrate cycle (TCA cycle) ; map00620: Pyruvate metabolism	0	94	694.886	390	370
Apaniculata118134_c0_seq1_len=789	pyruvate dehydrogenase e1 component subunit beta- mitochondrial	789	XP_006595717	GO:0004739: pyruvate dehydrogenase (acetyl-transferring) activity ; GO:0006086: acetyl-CoA biosynthetic process from pyruvate ; GO:0055114: oxidation-reduction process	map00010: Glycolysis / Gluconeogenesis ; map00020: Citrate cycle (TCA cycle) ; map00620: Pyruvate metabolism	3.40351e-104	94	315.849	174	164
Apaniculata171443_c0_seq1_len=441	pyruvate dehydrogenase e1 component subunit beta- mitochondrial	441	XP_011086850	GO:0004739: pyruvate dehydrogenase (acetyl-transferring) activity ; GO:0006086: acetyl-CoA biosynthetic process from pyruvate ; GO:0055114: oxidation-reduction process	map00010: Glycolysis / Gluconeogenesis ; map00020: Citrate cycle (TCA cycle) ; map00620: Pyruvate metabolism	2.33909e-49	88	169.859	119	105
Apaniculata30769_c0_seq1_len=632	pyruvate dehydrogenase e1 component subunit beta- mitochondrial-like	632	XP_011073116	GO:0004739: pyruvate dehydrogenase (acetyl-transferring) activity ; GO:0006086: acetyl-CoA biosynthetic process from pyruvate ; GO:0055114: oxidation-reduction process	map00010: Glycolysis / Gluconeogenesis ; map00020: Citrate cycle (TCA cycle) ; map00620: Pyruvate metabolism	3.89279e-104	95	313.923	167	160
Apaniculata7129_c0_seq1_len=218	pyruvate dehydrogenase e1 component subunit beta- mitochondrial-like	218	KJB31545	GO:0004739: pyruvate dehydrogenase (acetyl-transferring) activity ; GO:0006086: acetyl-CoA biosynthetic process from pyruvate ; GO:0055114: oxidation-reduction process	map00010: Glycolysis / Gluconeogenesis ; map00020: Citrate cycle (TCA cycle) ; map00620: Pyruvate metabolism	4.0496e-42	97	144.436	72	70
Apaniculata7129_c0_seq2_len=291	pyruvate dehydrogenase e1 component subunit beta- mitochondrial-like	291	XP_004310117	GO:0004739: pyruvate dehydrogenase (acetyl-transferring) activity ; GO:0006086: acetyl-CoA biosynthetic process from pyruvate ; GO:0055114: oxidation-reduction process	map00010: Glycolysis / Gluconeogenesis ; map00020: Citrate cycle (TCA cycle) ; map00620: Pyruvate metabolism	5.47084e-30	100	105.916	50	50
Apaniculata122637_c0_seq1_len=845	pyruvate dehydrogenase e1 component subunit alpha- chloroplastic-like	845	XP_011101308	GO:0004739: pyruvate dehydrogenase (acetyl-transferring) activity ; GO:0006096: glycolytic process ; GO:0009570: chloroplast stroma ; GO:0009941: chloroplast envelope ; GO:0055114: oxidation-reduction process	map00010: Glycolysis / Gluconeogenesis ; map00020: Citrate cycle (TCA cycle) ; map00620: Pyruvate metabolism	2.95213e-168	94	482.641	251	237
Apaniculata18589_c1_seq1_len=3724	pyruvate dehydrogenase e1 component subunit alpha-like	3724	XP_011101308	GO:0004739: pyruvate dehydrogenase (acetyl-transferring) activity ; GO:0006096: glycolytic process ; GO:0009570: chloroplast stroma ; GO:0009941: chloroplast envelope ; GO:0055114: oxidation-reduction process	map00010: Glycolysis / Gluconeogenesis ; map00020: Citrate cycle (TCA cycle) ; map00620: Pyruvate metabolism	0	93	782.326	437	409
Apaniculata24586_c0_seq1_len=2385	pyruvate dehydrogenase e1 component subunit alpha-like	2385	XP_011101308	GO:0004739: pyruvate dehydrogenase (acetyl-transferring) activity ; GO:0006096: glycolytic process ; GO:0009570: chloroplast stroma ; GO:0009941: chloroplast envelope ; GO:0055114: oxidation-reduction process	map00010: Glycolysis / Gluconeogenesis ; map00020: Citrate cycle (TCA cycle) ; map00620: Pyruvate metabolism	0	93	782.326	437	409
Apaniculata155589_c0_seq1_len=748	pyruvate dehydrogenase e1 component subunit alpha-like	748	XP_011101308	GO:0004739: pyruvate dehydrogenase (acetyl-transferring) activity ; GO:0006096: glycolytic process ; GO:0044434: chloroplast part ; GO:0055114: oxidation-reduction process	map00010: Glycolysis / Gluconeogenesis ; map00020: Citrate cycle (TCA cycle) ; map00620: Pyruvate metabolism	7.17156e-78	85	250.366	192	164
Apaniculata10212_c0_seq1_len=1569	2-oxoisovalerate dehydrogenase subunit beta mitochondrial-like	1569	XP_011089704	GO:0004739: pyruvate dehydrogenase (acetyl-transferring) activity ; GO:0055114: oxidation-reduction process	map00010: Glycolysis / Gluconeogenesis ; map00020: Citrate cycle (TCA cycle) ; map00620: Pyruvate metabolism	0	92	638.647	367	341
Apaniculata10212_c0_seq2_len=1979	2-oxoisovalerate dehydrogenase subunit beta mitochondrial-like	1979	XP_011089704	GO:0004739: pyruvate dehydrogenase (acetyl-transferring) activity ; GO:0055114: oxidation-reduction process	map00010: Glycolysis / Gluconeogenesis ; map00020: Citrate cycle (TCA cycle) ; map00620: Pyruvate metabolism	4.43744e-112	98	350.903	178	175
Apaniculata5898_c0_seq1_len=1726	pyruvate dehydrogenase e1 component subunit beta- chloroplastic-like	1726	XP_011096582	GO:0004739: pyruvate dehydrogenase (acetyl-transferring) activity ; GO:0055114: oxidation-reduction process	map00010: Glycolysis / Gluconeogenesis ; map00020: Citrate cycle (TCA cycle) ; map00620: Pyruvate metabolism	0	89	641.728	404	363
Apaniculata3925_c0_seq1_len=2147	dihydrolipoyllysine-residue acetyltransferase component 2 of pyruvate dehydrogenase mitochondrial-like isoform x2	2147	XP_011072551	GO:0004742: dihydrolipoyllysine-residue acetyltransferase activity ; GO:0005759: mitochondrial matrix ; GO:0006090: pyruvate metabolic process ; GO:0045254: pyruvate dehydrogenase complex	map00010: Glycolysis / Gluconeogenesis ; map00020: Citrate cycle (TCA cycle) ; map00620: Pyruvate metabolism	0	82	791.571	559	463
Apaniculata19965_c0_seq2_len=2870	transducin beta-like protein 3	2870	XP_011075778	GO:0001510: RNA methylation ; GO:0004612: phosphoenolpyruvate carboxykinase (ATP) activity ; GO:0005524: ATP binding ; GO:0005730: nucleolus ; GO:0006094: gluconeogenesis ; GO:0006364: rRNA processing ; GO:0006406: mRNA export from nucleus ; GO:0006468: protein phosphorylation ; GO:0006606: protein import into nucleus ; GO:0007062: sister chromatid cohesion ; GO:0009640: photomorphogenesis ; GO:0…	map00010: Glycolysis / Gluconeogenesis ; map00020: Citrate cycle (TCA cycle) ; map00620: Pyruvate metabolism ; map00710: Carbon fixation in photosynthetic organisms	0	88	683.715	425	374
Apaniculata18009_c0_seq1_len=710	phosphoenolpyruvate carboxykinase	710	AAY34908	GO:0003677: DNA binding ; GO:0004612: phosphoenolpyruvate carboxykinase (ATP) activity ; GO:0005524: ATP binding ; GO:0005730: nucleolus ; GO:0005829: cytosol ; GO:0006094: gluconeogenesis ; GO:0009817: defense response to fungus, incompatible interaction ; GO:0009965: leaf morphogenesis ; GO:0016020: membrane ; GO:0016036: cellular response to phosphate starvation ; GO:0016301: kinase activity ;…	map00010: Glycolysis / Gluconeogenesis ; map00020: Citrate cycle (TCA cycle) ; map00620: Pyruvate metabolism ; map00710: Carbon fixation in photosynthetic organisms	3.84727e-18	93	82.4185	45	42
Apaniculata19173_c0_seq4_len=3133	phosphoenolpyruvate carboxykinase	3133	XP_004299832	GO:0004612: phosphoenolpyruvate carboxykinase (ATP) activity ; GO:0005524: ATP binding ; GO:0006094: gluconeogenesis	map00010: Glycolysis / Gluconeogenesis ; map00020: Citrate cycle (TCA cycle) ; map00620: Pyruvate metabolism ; map00710: Carbon fixation in photosynthetic organisms	0	80	667.922	462	371
Apaniculata99247_c0_seq1_len=723	phosphoenolpyruvate carboxykinase	723	XP_011073644	GO:0004612: phosphoenolpyruvate carboxykinase (ATP) activity ; GO:0005524: ATP binding ; GO:0006094: gluconeogenesis	map00010: Glycolysis / Gluconeogenesis ; map00020: Citrate cycle (TCA cycle) ; map00620: Pyruvate metabolism ; map00710: Carbon fixation in photosynthetic organisms	1.59044e-142	94	423.32	244	231
Apaniculata20618_c0_seq3_len=434	transducin beta-like protein 3	434	EYU45389	GO:0004612: phosphoenolpyruvate carboxykinase (ATP) activity ; GO:0005524: ATP binding ; GO:0006094: gluconeogenesis ; GO:0006364: rRNA processing ; GO:0032040: small-subunit processome	map00010: Glycolysis / Gluconeogenesis ; map00020: Citrate cycle (TCA cycle) ; map00620: Pyruvate metabolism ; map00710: Carbon fixation in photosynthetic organisms	2.38348e-18	89	88.1965	49	44
Apaniculata18599_c0_seq1_len=1325	phosphoenolpyruvate carboxykinase	1325	EYU24303	GO:0004612: phosphoenolpyruvate carboxykinase (ATP) activity ; GO:0005524: ATP binding ; GO:0006094: gluconeogenesis ; GO:0016301: kinase activity ; GO:0016310: phosphorylation	map00010: Glycolysis / Gluconeogenesis ; map00020: Citrate cycle (TCA cycle) ; map00620: Pyruvate metabolism ; map00710: Carbon fixation in photosynthetic organisms	4.27471e-128	96	394.43	219	212
Apaniculata19173_c0_seq1_len=2394	phosphoenolpyruvate carboxykinase	2394	XP_011073644	GO:0004612: phosphoenolpyruvate carboxykinase (ATP) activity ; GO:0005524: ATP binding ; GO:0006094: gluconeogenesis ; GO:0016301: kinase activity ; GO:0016310: phosphorylation	map00010: Glycolysis / Gluconeogenesis ; map00020: Citrate cycle (TCA cycle) ; map00620: Pyruvate metabolism ; map00710: Carbon fixation in photosynthetic organisms	3.47361e-178	95	536.569	291	278
Apaniculata19173_c0_seq2_len=2693	phosphoenolpyruvate carboxykinase	2693	XP_011073644	GO:0004612: phosphoenolpyruvate carboxykinase (ATP) activity ; GO:0005524: ATP binding ; GO:0006094: gluconeogenesis ; GO:0016301: kinase activity ; GO:0016310: phosphorylation	map00010: Glycolysis / Gluconeogenesis ; map00020: Citrate cycle (TCA cycle) ; map00620: Pyruvate metabolism ; map00710: Carbon fixation in photosynthetic organisms	0	94	1171.76	662	627
Apaniculata19173_c0_seq5_len=2944	phosphoenolpyruvate carboxykinase	2944	XP_011073644	GO:0004612: phosphoenolpyruvate carboxykinase (ATP) activity ; GO:0005524: ATP binding ; GO:0006094: gluconeogenesis ; GO:0016301: kinase activity ; GO:0016310: phosphorylation	map00010: Glycolysis / Gluconeogenesis ; map00020: Citrate cycle (TCA cycle) ; map00620: Pyruvate metabolism ; map00710: Carbon fixation in photosynthetic organisms	0	96	727.243	399	385
Apaniculata58396_c0_seq1_len=2040	phosphoenolpyruvate carboxykinase	2040	XP_011074293	GO:0004612: phosphoenolpyruvate carboxykinase (ATP) activity ; GO:0005524: ATP binding ; GO:0006094: gluconeogenesis ; GO:0016301: kinase activity ; GO:0016310: phosphorylation	map00010: Glycolysis / Gluconeogenesis ; map00020: Citrate cycle (TCA cycle) ; map00620: Pyruvate metabolism ; map00710: Carbon fixation in photosynthetic organisms	0	95	1062.37	605	577
Apaniculata64968_c0_seq1_len=536	phosphoenolpyruvate carboxykinase	536	KDP32152	GO:0004612: phosphoenolpyruvate carboxykinase (ATP) activity ; GO:0005524: ATP binding ; GO:0006094: gluconeogenesis ; GO:0016301: kinase activity ; GO:0016310: phosphorylation	map00010: Glycolysis / Gluconeogenesis ; map00020: Citrate cycle (TCA cycle) ; map00620: Pyruvate metabolism ; map00710: Carbon fixation in photosynthetic organisms	2.21747e-53	92	187.193	114	106
Apaniculata73229_c0_seq1_len=684	phosphoenolpyruvate carboxykinase	684	KDO78739	GO:0004612: phosphoenolpyruvate carboxykinase (ATP) activity ; GO:0005524: ATP binding ; GO:0006094: gluconeogenesis ; GO:0016301: kinase activity ; GO:0016310: phosphorylation	map00010: Glycolysis / Gluconeogenesis ; map00020: Citrate cycle (TCA cycle) ; map00620: Pyruvate metabolism ; map00710: Carbon fixation in photosynthetic organisms	1.01229e-150	98	432.95	227	223
Apaniculata98985_c0_seq1_len=1096	phosphoenolpyruvate carboxykinase	1096	EYU36427	GO:0004612: phosphoenolpyruvate carboxykinase (ATP) activity ; GO:0005524: ATP binding ; GO:0006094: gluconeogenesis ; GO:0016301: kinase activity ; GO:0016310: phosphorylation	map00010: Glycolysis / Gluconeogenesis ; map00020: Citrate cycle (TCA cycle) ; map00620: Pyruvate metabolism ; map00710: Carbon fixation in photosynthetic organisms	0	95	662.914	354	339
Apaniculata24994_c0_seq1_len=2053	pyrophosphate--fructose 6-phosphate 1-phosphotransferase subunit beta	2053	XP_011096009	GO:0003872: 6-phosphofructokinase activity ; GO:0005524: ATP binding ; GO:0005618: cell wall ; GO:0005945: 6-phosphofructokinase complex ; GO:0006002: fructose 6-phosphate metabolic process ; GO:0006085: acetyl-CoA biosynthetic process ; GO:0006096: glycolytic process ; GO:0006342: chromatin silencing ; GO:0015979: photosynthesis ; GO:0016020: membrane ; GO:0046835: carbohydrate phosphorylation ;…	map00010: Glycolysis / Gluconeogenesis ; map00030: Pentose phosphate pathway ; map00051: Fructose and mannose metabolism ; map00052: Galactose metabolism ; map00680: Methane metabolism	0	93	992.645	563	528
Apaniculata7391_c0_seq1_len=2226	pyrophosphate--fructose 6-phosphate 1-phosphotransferase subunit alpha	2226	XP_011074054	GO:0003872: 6-phosphofructokinase activity ; GO:0005524: ATP binding ; GO:0005737: cytoplasm ; GO:0006096: glycolytic process ; GO:0046835: carbohydrate phosphorylation ; GO:0046872: metal ion binding ; GO:0047334: diphosphate-fructose-6-phosphate 1-phosphotransferase activity	map00010: Glycolysis / Gluconeogenesis ; map00030: Pentose phosphate pathway ; map00051: Fructose and mannose metabolism ; map00052: Galactose metabolism ; map00680: Methane metabolism	0	96	1140.18	616	595
Apaniculata20985_c0_seq19_len=2265	6-phosphofructokinase 3-like	2265	XP_008387449	GO:0003872: 6-phosphofructokinase activity ; GO:0005524: ATP binding ; GO:0005829: cytosol ; GO:0006002: fructose 6-phosphate metabolic process ; GO:0006096: glycolytic process ; GO:0046835: carbohydrate phosphorylation	map00010: Glycolysis / Gluconeogenesis ; map00030: Pentose phosphate pathway ; map00051: Fructose and mannose metabolism ; map00052: Galactose metabolism ; map00680: Methane metabolism	0	77	597.816	427	330
Apaniculata7727_c0_seq1_len=1066	6-phosphofructokinase 3-like	1066	XP_011094240	GO:0003872: 6-phosphofructokinase activity ; GO:0005524: ATP binding ; GO:0005886: plasma membrane ; GO:0005945: 6-phosphofructokinase complex ; GO:0006002: fructose 6-phosphate metabolic process ; GO:0006096: glycolytic process ; GO:0046835: carbohydrate phosphorylation	map00010: Glycolysis / Gluconeogenesis ; map00030: Pentose phosphate pathway ; map00051: Fructose and mannose metabolism ; map00052: Galactose metabolism ; map00680: Methane metabolism	1.00308e-104	93	325.479	177	165
Apaniculata7727_c0_seq2_len=921	6-phosphofructokinase 3-like	921	XP_011094240	GO:0003872: 6-phosphofructokinase activity ; GO:0005524: ATP binding ; GO:0005886: plasma membrane ; GO:0005945: 6-phosphofructokinase complex ; GO:0006002: fructose 6-phosphate metabolic process ; GO:0006096: glycolytic process ; GO:0046835: carbohydrate phosphorylation	map00010: Glycolysis / Gluconeogenesis ; map00030: Pentose phosphate pathway ; map00051: Fructose and mannose metabolism ; map00052: Galactose metabolism ; map00680: Methane metabolism	4.07875e-106	93	327.02	177	165
Apaniculata13223_c0_seq1_len=2167	6-phosphofructokinase 4	2167	XP_011076434	GO:0003872: 6-phosphofructokinase activity ; GO:0005524: ATP binding ; GO:0005945: 6-phosphofructokinase complex ; GO:0006002: fructose 6-phosphate metabolic process ; GO:0006096: glycolytic process ; GO:0009507: chloroplast ; GO:0046835: carbohydrate phosphorylation	map00010: Glycolysis / Gluconeogenesis ; map00030: Pentose phosphate pathway ; map00051: Fructose and mannose metabolism ; map00052: Galactose metabolism ; map00680: Methane metabolism	0	88	395.971	238	210
Apaniculata13223_c0_seq2_len=2081	atp-dependent 6-phosphofructokinase chloroplastic	2081	XP_011076434	GO:0003872: 6-phosphofructokinase activity ; GO:0005524: ATP binding ; GO:0005945: 6-phosphofructokinase complex ; GO:0006002: fructose 6-phosphate metabolic process ; GO:0006096: glycolytic process ; GO:0009507: chloroplast ; GO:0046835: carbohydrate phosphorylation	map00010: Glycolysis / Gluconeogenesis ; map00030: Pentose phosphate pathway ; map00051: Fructose and mannose metabolism ; map00052: Galactose metabolism ; map00680: Methane metabolism	0	91	551.206	316	288
Apaniculata13085_c0_seq1_len=2104	6-phosphofructokinase 3-like	2104	XP_011094240	GO:0003872: 6-phosphofructokinase activity ; GO:0005524: ATP binding ; GO:0005945: 6-phosphofructokinase complex ; GO:0006002: fructose 6-phosphate metabolic process ; GO:0006096: glycolytic process ; GO:0046835: carbohydrate phosphorylation	map00010: Glycolysis / Gluconeogenesis ; map00030: Pentose phosphate pathway ; map00051: Fructose and mannose metabolism ; map00052: Galactose metabolism ; map00680: Methane metabolism	0	93	880.937	474	443
Apaniculata14939_c0_seq1_len=1590	6-phosphofructokinase 3-like	1590	XP_011094240	GO:0003872: 6-phosphofructokinase activity ; GO:0005524: ATP binding ; GO:0005945: 6-phosphofructokinase complex ; GO:0006002: fructose 6-phosphate metabolic process ; GO:0006096: glycolytic process ; GO:0046835: carbohydrate phosphorylation	map00010: Glycolysis / Gluconeogenesis ; map00030: Pentose phosphate pathway ; map00051: Fructose and mannose metabolism ; map00052: Galactose metabolism ; map00680: Methane metabolism	9.44742e-167	91	491.115	273	249
Apaniculata80487_c0_seq1_len=337	atp-dependent 6-phosphofructokinase 6-like	337	EYU29302	GO:0003872: 6-phosphofructokinase activity ; GO:0005524: ATP binding ; GO:0005945: 6-phosphofructokinase complex ; GO:0006002: fructose 6-phosphate metabolic process ; GO:0006096: glycolytic process ; GO:0046835: carbohydrate phosphorylation	map00010: Glycolysis / Gluconeogenesis ; map00030: Pentose phosphate pathway ; map00051: Fructose and mannose metabolism ; map00052: Galactose metabolism ; map00680: Methane metabolism	1.81878e-68	99	221.09	112	111
Apaniculata85071_c0_seq1_len=784	6-phosphofructokinase 3-like	784	XP_011094240	GO:0003872: 6-phosphofructokinase activity ; GO:0005524: ATP binding ; GO:0005945: 6-phosphofructokinase complex ; GO:0006002: fructose 6-phosphate metabolic process ; GO:0006096: glycolytic process ; GO:0046835: carbohydrate phosphorylation	map00010: Glycolysis / Gluconeogenesis ; map00030: Pentose phosphate pathway ; map00051: Fructose and mannose metabolism ; map00052: Galactose metabolism ; map00680: Methane metabolism	3.50564e-106	95	325.094	172	164
Apaniculata14939_c0_seq2_len=1251	6-phosphofructokinase 3-like	1251	XP_011094240	GO:0003872: 6-phosphofructokinase activity ; GO:0005524: ATP binding ; GO:0006002: fructose 6-phosphate metabolic process ; GO:0006096: glycolytic process ; GO:0046835: carbohydrate phosphorylation	map00010: Glycolysis / Gluconeogenesis ; map00030: Pentose phosphate pathway ; map00051: Fructose and mannose metabolism ; map00052: Galactose metabolism ; map00680: Methane metabolism	1.54992e-119	88	365.925	209	185
Apaniculata156787_c0_seq1_len=298	atp-dependent 6-phosphofructokinase 6-like	298	XP_011091507	GO:0003872: 6-phosphofructokinase activity ; GO:0005524: ATP binding ; GO:0006002: fructose 6-phosphate metabolic process ; GO:0006096: glycolytic process ; GO:0046835: carbohydrate phosphorylation	map00010: Glycolysis / Gluconeogenesis ; map00030: Pentose phosphate pathway ; map00051: Fructose and mannose metabolism ; map00052: Galactose metabolism ; map00680: Methane metabolism	3.44336e-37	97	137.117	72	70
Apaniculata20974_c0_seq17_len=2104	atp-dependent 6-phosphofructokinase 6 {eco:0000255	2104	XP_011093663	GO:0003872: 6-phosphofructokinase activity ; GO:0005524: ATP binding ; GO:0006002: fructose 6-phosphate metabolic process ; GO:0006096: glycolytic process ; GO:0046835: carbohydrate phosphorylation	map00010: Glycolysis / Gluconeogenesis ; map00030: Pentose phosphate pathway ; map00051: Fructose and mannose metabolism ; map00052: Galactose metabolism ; map00680: Methane metabolism	0	86	755.747	468	405
Apaniculata20974_c0_seq5_len=2188	atp-dependent 6-phosphofructokinase 6 {eco:0000255	2188	XP_011093663	GO:0003872: 6-phosphofructokinase activity ; GO:0005524: ATP binding ; GO:0006002: fructose 6-phosphate metabolic process ; GO:0006096: glycolytic process ; GO:0046835: carbohydrate phosphorylation	map00010: Glycolysis / Gluconeogenesis ; map00030: Pentose phosphate pathway ; map00051: Fructose and mannose metabolism ; map00052: Galactose metabolism ; map00680: Methane metabolism	0	81	740.725	496	405
Apaniculata2377_c0_seq2_len=2011	6-phosphofructokinase 3-like	2011	XP_011078226	GO:0003872: 6-phosphofructokinase activity ; GO:0005524: ATP binding ; GO:0006002: fructose 6-phosphate metabolic process ; GO:0006096: glycolytic process ; GO:0046835: carbohydrate phosphorylation	map00010: Glycolysis / Gluconeogenesis ; map00030: Pentose phosphate pathway ; map00051: Fructose and mannose metabolism ; map00052: Galactose metabolism ; map00680: Methane metabolism	0	95	662.914	351	334
Apaniculata292_c0_seq1_len=1094	6-phosphofructokinase 3-like	1094	EYU20401	GO:0003872: 6-phosphofructokinase activity ; GO:0005524: ATP binding ; GO:0006002: fructose 6-phosphate metabolic process ; GO:0006096: glycolytic process ; GO:0046835: carbohydrate phosphorylation	map00010: Glycolysis / Gluconeogenesis ; map00030: Pentose phosphate pathway ; map00051: Fructose and mannose metabolism ; map00052: Galactose metabolism ; map00680: Methane metabolism	1.69347e-95	95	196.052	105	100
Apaniculata301735_c0_seq1_len=463	atp-dependent 6-phosphofructokinase 6-like	463	XP_009603443	GO:0003872: 6-phosphofructokinase activity ; GO:0005524: ATP binding ; GO:0006002: fructose 6-phosphate metabolic process ; GO:0006096: glycolytic process ; GO:0046835: carbohydrate phosphorylation	map00010: Glycolysis / Gluconeogenesis ; map00030: Pentose phosphate pathway ; map00051: Fructose and mannose metabolism ; map00052: Galactose metabolism ; map00680: Methane metabolism	2.07575e-84	95	264.618	140	134
Apaniculata41655_c0_seq1_len=1961	6-phosphofructokinase chloroplastic-like	1961	XP_011100012	GO:0003872: 6-phosphofructokinase activity ; GO:0005524: ATP binding ; GO:0006002: fructose 6-phosphate metabolic process ; GO:0006096: glycolytic process ; GO:0046835: carbohydrate phosphorylation	map00010: Glycolysis / Gluconeogenesis ; map00030: Pentose phosphate pathway ; map00051: Fructose and mannose metabolism ; map00052: Galactose metabolism ; map00680: Methane metabolism	0	91	936.791	529	485
Apaniculata22941_c0_seq29_len=2758	pyrophosphate--fructose 6-phosphate 1-phosphotransferase subunit alpha	2758	XP_004300090	GO:0003872: 6-phosphofructokinase activity ; GO:0005524: ATP binding ; GO:0006002: fructose 6-phosphate metabolic process ; GO:0006096: glycolytic process ; GO:0046835: carbohydrate phosphorylation ; GO:0047334: diphosphate-fructose-6-phosphate 1-phosphotransferase activity	map00010: Glycolysis / Gluconeogenesis ; map00030: Pentose phosphate pathway ; map00051: Fructose and mannose metabolism ; map00052: Galactose metabolism ; map00680: Methane metabolism	6.51505e-09	69	46.595	39	27
Apaniculata22941_c0_seq33_len=2017	pyrophosphate--fructose 6-phosphate 1-phosphotransferase subunit alpha	2017	XP_004300090	GO:0003872: 6-phosphofructokinase activity ; GO:0005524: ATP binding ; GO:0006002: fructose 6-phosphate metabolic process ; GO:0006096: glycolytic process ; GO:0046835: carbohydrate phosphorylation ; GO:0047334: diphosphate-fructose-6-phosphate 1-phosphotransferase activity	map00010: Glycolysis / Gluconeogenesis ; map00030: Pentose phosphate pathway ; map00051: Fructose and mannose metabolism ; map00052: Galactose metabolism ; map00680: Methane metabolism	4.54809e-09	69	46.595	39	27
Apaniculata3339_c0_seq1_len=394	pyrophosphate--fructose 6-phosphate 1-phosphotransferase subunit alpha	394	XP_011074054	GO:0003872: 6-phosphofructokinase activity ; GO:0005524: ATP binding ; GO:0006002: fructose 6-phosphate metabolic process ; GO:0006096: glycolytic process ; GO:0046835: carbohydrate phosphorylation ; GO:0047334: diphosphate-fructose-6-phosphate 1-phosphotransferase activity	map00010: Glycolysis / Gluconeogenesis ; map00030: Pentose phosphate pathway ; map00051: Fructose and mannose metabolism ; map00052: Galactose metabolism ; map00680: Methane metabolism	2.10306e-12	81	62.7734	38	31
Apaniculata3339_c0_seq2_len=346	pyrophosphate--fructose 6-phosphate 1-phosphotransferase subunit alpha	346	XP_011074054	GO:0003872: 6-phosphofructokinase activity ; GO:0005524: ATP binding ; GO:0006002: fructose 6-phosphate metabolic process ; GO:0006096: glycolytic process ; GO:0046835: carbohydrate phosphorylation ; GO:0047334: diphosphate-fructose-6-phosphate 1-phosphotransferase activity	map00010: Glycolysis / Gluconeogenesis ; map00030: Pentose phosphate pathway ; map00051: Fructose and mannose metabolism ; map00052: Galactose metabolism ; map00680: Methane metabolism	2.56646e-12	81	62.3882	38	31
Apaniculata22941_c0_seq13_len=1994	pyrophosphate--fructose 6-phosphate 1-phosphotransferase subunit alpha-like	1994	XP_004300090	GO:0003872: 6-phosphofructokinase activity ; GO:0005524: ATP binding ; GO:0006096: glycolytic process ; GO:0046835: carbohydrate phosphorylation ; GO:0047334: diphosphate-fructose-6-phosphate 1-phosphotransferase activity	map00010: Glycolysis / Gluconeogenesis ; map00030: Pentose phosphate pathway ; map00051: Fructose and mannose metabolism ; map00052: Galactose metabolism ; map00680: Methane metabolism	5.61783e-10	69	46.595	39	27
Apaniculata22941_c0_seq7_len=1588	pyrophosphate--fructose 6-phosphate 1-phosphotransferase subunit alpha-like	1588	XP_004300090	GO:0003872: 6-phosphofructokinase activity ; GO:0005524: ATP binding ; GO:0006096: glycolytic process ; GO:0046835: carbohydrate phosphorylation ; GO:0047334: diphosphate-fructose-6-phosphate 1-phosphotransferase activity	map00010: Glycolysis / Gluconeogenesis ; map00030: Pentose phosphate pathway ; map00051: Fructose and mannose metabolism ; map00052: Galactose metabolism ; map00680: Methane metabolism	4.33555e-10	69	46.595	39	27
Apaniculata23326_c0_seq1_len=2292	sedoheptulose- - chloroplastic-like	2292	XP_011084948	GO:0000023: maltose metabolic process ; GO:0000165: MAPK cascade ; GO:0005986: sucrose biosynthetic process ; GO:0006098: pentose-phosphate shunt ; GO:0006364: rRNA processing ; GO:0006612: protein targeting to membrane ; GO:0009409: response to cold ; GO:0009570: chloroplast stroma ; GO:0009579: thylakoid ; GO:0009595: detection of biotic stimulus ; GO:0009657: plastid organization ; GO:0009697:…	map00010: Glycolysis / Gluconeogenesis ; map00030: Pentose phosphate pathway ; map00051: Fructose and mannose metabolism ; map00680: Methane metabolism ; map00710: Carbon fixation in photosynthetic organisms	0	93	639.802	347	326
Apaniculata13812_c0_seq1_len=2760	fructose-bisphosphate cytoplasmic isozyme 1-like	2760	XP_011095600	GO:0000023: maltose metabolic process ; GO:0004332: fructose-bisphosphate aldolase activity ; GO:0006096: glycolytic process ; GO:0006098: pentose-phosphate shunt ; GO:0009507: chloroplast ; GO:0009718: anthocyanin-containing compound biosynthetic process ; GO:0019252: starch biosynthetic process	map00010: Glycolysis / Gluconeogenesis ; map00030: Pentose phosphate pathway ; map00051: Fructose and mannose metabolism ; map00680: Methane metabolism ; map00710: Carbon fixation in photosynthetic organisms	0	94	668.692	362	343
Apaniculata13812_c0_seq2_len=3964	fructose-bisphosphate cytoplasmic isozyme 1-like	3964	XP_011095600	GO:0000023: maltose metabolic process ; GO:0004332: fructose-bisphosphate aldolase activity ; GO:0006096: glycolytic process ; GO:0006098: pentose-phosphate shunt ; GO:0009507: chloroplast ; GO:0009718: anthocyanin-containing compound biosynthetic process ; GO:0019252: starch biosynthetic process	map00010: Glycolysis / Gluconeogenesis ; map00030: Pentose phosphate pathway ; map00051: Fructose and mannose metabolism ; map00680: Methane metabolism ; map00710: Carbon fixation in photosynthetic organisms	0	94	668.692	362	343
Apaniculata23600_c0_seq1_len=1511	fructose- - chloroplastic-like	1511	XP_011077604	GO:0000023: maltose metabolic process ; GO:0005985: sucrose metabolic process ; GO:0006098: pentose-phosphate shunt ; GO:0006364: rRNA processing ; GO:0009570: chloroplast stroma ; GO:0009637: response to blue light ; GO:0009773: photosynthetic electron transport in photosystem I ; GO:0009902: chloroplast relocation ; GO:0010027: thylakoid membrane organization ; GO:0010114: response to red light…	map00010: Glycolysis / Gluconeogenesis ; map00030: Pentose phosphate pathway ; map00051: Fructose and mannose metabolism ; map00680: Methane metabolism ; map00710: Carbon fixation in photosynthetic organisms	0	95	688.337	364	348
Apaniculata566245_c0_seq1_len=270	fructose-bisphosphate aldolase cytoplasmic isozyme	270	XP_011101492	GO:0004332: fructose-bisphosphate aldolase activity ; GO:0005737: cytoplasm ; GO:0006096: glycolytic process	map00010: Glycolysis / Gluconeogenesis ; map00030: Pentose phosphate pathway ; map00051: Fructose and mannose metabolism ; map00680: Methane metabolism ; map00710: Carbon fixation in photosynthetic organisms	7.46871e-50	97	168.703	88	86
Apaniculata580303_c0_seq1_len=205	fructose-bisphosphate aldolase cytoplasmic isozyme	205	NP_001140837	GO:0004332: fructose-bisphosphate aldolase activity ; GO:0005737: cytoplasm ; GO:0006096: glycolytic process	map00010: Glycolysis / Gluconeogenesis ; map00030: Pentose phosphate pathway ; map00051: Fructose and mannose metabolism ; map00680: Methane metabolism ; map00710: Carbon fixation in photosynthetic organisms	2.24047e-33	88	119.783	68	60
Apaniculata25389_c0_seq1_len=1738	probable fructose-bisphosphate aldolase chloroplastic	1738	XP_011076095	GO:0004332: fructose-bisphosphate aldolase activity ; GO:0005739: mitochondrion ; GO:0006096: glycolytic process ; GO:0006098: pentose-phosphate shunt ; GO:0006979: response to oxidative stress ; GO:0009534: chloroplast thylakoid ; GO:0009651: response to salt stress ; GO:0010287: plastoglobule	map00010: Glycolysis / Gluconeogenesis ; map00030: Pentose phosphate pathway ; map00051: Fructose and mannose metabolism ; map00680: Methane metabolism ; map00710: Carbon fixation in photosynthetic organisms	0	98	772.696	393	387
Apaniculata23236_c0_seq1_len=1821	plastidic aldolase	1821	XP_011100940	GO:0004332: fructose-bisphosphate aldolase activity ; GO:0006096: glycolytic process	map00010: Glycolysis / Gluconeogenesis ; map00030: Pentose phosphate pathway ; map00051: Fructose and mannose metabolism ; map00680: Methane metabolism ; map00710: Carbon fixation in photosynthetic organisms	0	95	729.939	388	369
Apaniculata23237_c0_seq1_len=3382	plastidic aldolase	3382	XP_011100940	GO:0004332: fructose-bisphosphate aldolase activity ; GO:0006096: glycolytic process	map00010: Glycolysis / Gluconeogenesis ; map00030: Pentose phosphate pathway ; map00051: Fructose and mannose metabolism ; map00680: Methane metabolism ; map00710: Carbon fixation in photosynthetic organisms	0	95	729.939	388	369
Apaniculata23312_c0_seq1_len=1085	fructose-bisphosphate aldolase chloroplastic	1085	XP_011092846	GO:0004332: fructose-bisphosphate aldolase activity ; GO:0006096: glycolytic process	map00010: Glycolysis / Gluconeogenesis ; map00030: Pentose phosphate pathway ; map00051: Fructose and mannose metabolism ; map00680: Methane metabolism ; map00710: Carbon fixation in photosynthetic organisms	2.69915e-165	98	477.248	239	235
Apaniculata23371_c0_seq1_len=768	plastidic aldolase	768	BAA77603	GO:0004332: fructose-bisphosphate aldolase activity ; GO:0006096: glycolytic process	map00010: Glycolysis / Gluconeogenesis ; map00030: Pentose phosphate pathway ; map00051: Fructose and mannose metabolism ; map00680: Methane metabolism ; map00710: Carbon fixation in photosynthetic organisms	3.66349e-90	90	281.182	167	151
Apaniculata23526_c0_seq1_len=1656	fructose-bisphosphate aldolase cytoplasmic isozyme	1656	XP_004249455	GO:0004332: fructose-bisphosphate aldolase activity ; GO:0006096: glycolytic process	map00010: Glycolysis / Gluconeogenesis ; map00030: Pentose phosphate pathway ; map00051: Fructose and mannose metabolism ; map00680: Methane metabolism ; map00710: Carbon fixation in photosynthetic organisms	0	95	656.751	358	341
Apaniculata44084_c0_seq1_len=1226	fructose-bisphosphate aldolase cytoplasmic isozyme	1226	XP_011094409	GO:0004332: fructose-bisphosphate aldolase activity ; GO:0006096: glycolytic process	map00010: Glycolysis / Gluconeogenesis ; map00030: Pentose phosphate pathway ; map00051: Fructose and mannose metabolism ; map00680: Methane metabolism ; map00710: Carbon fixation in photosynthetic organisms	0	94	657.907	358	340
Apaniculata458066_c0_seq1_len=325	fructose-1 family protein	325	XP_004497605	GO:0004332: fructose-bisphosphate aldolase activity ; GO:0006096: glycolytic process	map00010: Glycolysis / Gluconeogenesis ; map00030: Pentose phosphate pathway ; map00051: Fructose and mannose metabolism ; map00680: Methane metabolism ; map00710: Carbon fixation in photosynthetic organisms	3.29463e-64	96	206.838	108	104
Apaniculata621911_c0_seq1_len=297	fructose-bisphosphate aldolase cytoplasmic isozyme	297	BAL41455	GO:0004332: fructose-bisphosphate aldolase activity ; GO:0006096: glycolytic process	map00010: Glycolysis / Gluconeogenesis ; map00030: Pentose phosphate pathway ; map00051: Fructose and mannose metabolism ; map00680: Methane metabolism ; map00710: Carbon fixation in photosynthetic organisms	2.57684e-56	95	185.652	98	94
Apaniculata20065_c0_seq8_len=548	fructose- - cytosolic	548	CDY19443	GO:0005634: nucleus ; GO:0005829: cytosol ; GO:0005983: starch catabolic process ; GO:0005986: sucrose biosynthetic process ; GO:0006000: fructose metabolic process ; GO:0009737: response to abscisic acid ; GO:0009750: response to fructose ; GO:0015979: photosynthesis ; GO:0016311: dephosphorylation ; GO:0030388: fructose 1,6-bisphosphate metabolic process ; GO:0042132: fructose 1,6-bisphosphate …	map00010: Glycolysis / Gluconeogenesis ; map00030: Pentose phosphate pathway ; map00051: Fructose and mannose metabolism ; map00680: Methane metabolism ; map00710: Carbon fixation in photosynthetic organisms	6.04332e-65	95	210.69	113	108
Apaniculata20127_c0_seq14_len=624	fructose- - cytosolic	624	XP_009143897	GO:0005634: nucleus ; GO:0005829: cytosol ; GO:0005983: starch catabolic process ; GO:0005986: sucrose biosynthetic process ; GO:0006000: fructose metabolic process ; GO:0009737: response to abscisic acid ; GO:0009750: response to fructose ; GO:0015979: photosynthesis ; GO:0016311: dephosphorylation ; GO:0030388: fructose 1,6-bisphosphate metabolic process ; GO:0042132: fructose 1,6-bisphosphate …	map00010: Glycolysis / Gluconeogenesis ; map00030: Pentose phosphate pathway ; map00051: Fructose and mannose metabolism ; map00680: Methane metabolism ; map00710: Carbon fixation in photosynthetic organisms	1.80215e-49	96	116.316	61	59
Apaniculata15720_c0_seq4_len=2378	fructose- - cytosolic	2378	XP_011101507	GO:0005634: nucleus ; GO:0005829: cytosol ; GO:0005983: starch catabolic process ; GO:0005986: sucrose biosynthetic process ; GO:0009737: response to abscisic acid ; GO:0009750: response to fructose ; GO:0015979: photosynthesis ; GO:0016311: dephosphorylation ; GO:0030388: fructose 1,6-bisphosphate metabolic process ; GO:0032440: 2-alkenal reductase [NAD(P)] activity ; GO:0042132: fructose 1,6-bi…	map00010: Glycolysis / Gluconeogenesis ; map00030: Pentose phosphate pathway ; map00051: Fructose and mannose metabolism ; map00680: Methane metabolism ; map00710: Carbon fixation in photosynthetic organisms	1.53547e-180	93	431.409	226	211
Apaniculata16006_c0_seq5_len=2517	fructose- - cytosolic	2517	XP_011101507	GO:0005634: nucleus ; GO:0005829: cytosol ; GO:0005983: starch catabolic process ; GO:0005986: sucrose biosynthetic process ; GO:0009737: response to abscisic acid ; GO:0009750: response to fructose ; GO:0015979: photosynthesis ; GO:0016311: dephosphorylation ; GO:0030388: fructose 1,6-bisphosphate metabolic process ; GO:0032440: 2-alkenal reductase [NAD(P)] activity ; GO:0042132: fructose 1,6-bi…	map00010: Glycolysis / Gluconeogenesis ; map00030: Pentose phosphate pathway ; map00051: Fructose and mannose metabolism ; map00680: Methane metabolism ; map00710: Carbon fixation in photosynthetic organisms	5.37792e-178	97	228.024	116	113
Apaniculata20065_c0_seq10_len=404	fructose- - cytosolic	404	ACJ85414	GO:0005634: nucleus ; GO:0005829: cytosol ; GO:0005983: starch catabolic process ; GO:0005986: sucrose biosynthetic process ; GO:0009737: response to abscisic acid ; GO:0009750: response to fructose ; GO:0015979: photosynthesis ; GO:0016311: dephosphorylation ; GO:0030388: fructose 1,6-bisphosphate metabolic process ; GO:0042132: fructose 1,6-bisphosphate 1-phosphatase activity ; GO:0046872: meta…	map00010: Glycolysis / Gluconeogenesis ; map00030: Pentose phosphate pathway ; map00051: Fructose and mannose metabolism ; map00680: Methane metabolism ; map00710: Carbon fixation in photosynthetic organisms	5.77539e-31	93	114.005	61	57
Apaniculata20065_c0_seq3_len=1499	fructose- - cytosolic	1499	XP_011101507	GO:0005634: nucleus ; GO:0005829: cytosol ; GO:0005983: starch catabolic process ; GO:0005986: sucrose biosynthetic process ; GO:0009737: response to abscisic acid ; GO:0009750: response to fructose ; GO:0015979: photosynthesis ; GO:0016311: dephosphorylation ; GO:0030388: fructose 1,6-bisphosphate metabolic process ; GO:0042132: fructose 1,6-bisphosphate 1-phosphatase activity ; GO:0046872: meta…	map00010: Glycolysis / Gluconeogenesis ; map00030: Pentose phosphate pathway ; map00051: Fructose and mannose metabolism ; map00680: Methane metabolism ; map00710: Carbon fixation in photosynthetic organisms	0	82	602.823	386	319
Apaniculata20065_c0_seq6_len=1587	fructose- - cytosolic	1587	XP_011101507	GO:0005634: nucleus ; GO:0005829: cytosol ; GO:0005983: starch catabolic process ; GO:0005986: sucrose biosynthetic process ; GO:0009737: response to abscisic acid ; GO:0009750: response to fructose ; GO:0015979: photosynthesis ; GO:0016311: dephosphorylation ; GO:0030388: fructose 1,6-bisphosphate metabolic process ; GO:0032440: 2-alkenal reductase [NAD(P)] activity ; GO:0042132: fructose 1,6-bi…	map00010: Glycolysis / Gluconeogenesis ; map00030: Pentose phosphate pathway ; map00051: Fructose and mannose metabolism ; map00680: Methane metabolism ; map00710: Carbon fixation in photosynthetic organisms	2.96661e-164	83	358.607	225	188
Apaniculata20065_c0_seq9_len=1352	fructose- - cytosolic	1352	XP_011101507	GO:0005634: nucleus ; GO:0005829: cytosol ; GO:0005983: starch catabolic process ; GO:0005986: sucrose biosynthetic process ; GO:0009737: response to abscisic acid ; GO:0009750: response to fructose ; GO:0015979: photosynthesis ; GO:0016311: dephosphorylation ; GO:0030388: fructose 1,6-bisphosphate metabolic process ; GO:0042132: fructose 1,6-bisphosphate 1-phosphatase activity ; GO:0046872: meta…	map00010: Glycolysis / Gluconeogenesis ; map00030: Pentose phosphate pathway ; map00051: Fructose and mannose metabolism ; map00680: Methane metabolism ; map00710: Carbon fixation in photosynthetic organisms	0	94	629.787	337	319
Apaniculata20127_c0_seq12_len=1525	fructose- - cytosolic	1525	XP_011101507	GO:0005634: nucleus ; GO:0005829: cytosol ; GO:0005983: starch catabolic process ; GO:0005986: sucrose biosynthetic process ; GO:0009737: response to abscisic acid ; GO:0009750: response to fructose ; GO:0015979: photosynthesis ; GO:0016311: dephosphorylation ; GO:0030388: fructose 1,6-bisphosphate metabolic process ; GO:0042132: fructose 1,6-bisphosphate 1-phosphatase activity ; GO:0046872: meta…	map00010: Glycolysis / Gluconeogenesis ; map00030: Pentose phosphate pathway ; map00051: Fructose and mannose metabolism ; map00680: Methane metabolism ; map00710: Carbon fixation in photosynthetic organisms	6.00728e-164	84	405.216	251	212
Apaniculata20127_c0_seq2_len=1443	fructose- - cytosolic	1443	ABR21384	GO:0005634: nucleus ; GO:0005829: cytosol ; GO:0005983: starch catabolic process ; GO:0005986: sucrose biosynthetic process ; GO:0009737: response to abscisic acid ; GO:0009750: response to fructose ; GO:0015979: photosynthesis ; GO:0016311: dephosphorylation ; GO:0030388: fructose 1,6-bisphosphate metabolic process ; GO:0042132: fructose 1,6-bisphosphate 1-phosphatase activity ; GO:0046872: meta…	map00010: Glycolysis / Gluconeogenesis ; map00030: Pentose phosphate pathway ; map00051: Fructose and mannose metabolism ; map00680: Methane metabolism ; map00710: Carbon fixation in photosynthetic organisms	4.5436e-180	87	516.924	310	272
Apaniculata2661_c0_seq2_len=1004	fructose- - chloroplastic-like	1004	XP_011094950	GO:0005975: carbohydrate metabolic process ; GO:0009507: chloroplast ; GO:0016311: dephosphorylation ; GO:0042132: fructose 1,6-bisphosphate 1-phosphatase activity	map00010: Glycolysis / Gluconeogenesis ; map00030: Pentose phosphate pathway ; map00051: Fructose and mannose metabolism ; map00680: Methane metabolism ; map00710: Carbon fixation in photosynthetic organisms	6.64503e-115	92	347.821	194	180
Apaniculata2695_c0_seq1_len=1537	fructose- - chloroplastic-like	1537	XP_011094950	GO:0005975: carbohydrate metabolic process ; GO:0009507: chloroplast ; GO:0016311: dephosphorylation ; GO:0042132: fructose 1,6-bisphosphate 1-phosphatase activity	map00010: Glycolysis / Gluconeogenesis ; map00030: Pentose phosphate pathway ; map00051: Fructose and mannose metabolism ; map00680: Methane metabolism ; map00710: Carbon fixation in photosynthetic organisms	0	87	614.379	381	335
Apaniculata34826_c0_seq1_len=1414	fructose- - chloroplastic	1414	XP_011092455	GO:0005975: carbohydrate metabolic process ; GO:0009570: chloroplast stroma ; GO:0016311: dephosphorylation ; GO:0016556: mRNA modification ; GO:0042132: fructose 1,6-bisphosphate 1-phosphatase activity	map00010: Glycolysis / Gluconeogenesis ; map00030: Pentose phosphate pathway ; map00051: Fructose and mannose metabolism ; map00680: Methane metabolism ; map00710: Carbon fixation in photosynthetic organisms	0	87	622.854	384	337
Apaniculata32495_c0_seq1_len=2192	chloroplastic	2192	XP_011101150	GO:0000023: maltose metabolic process ; GO:0000272: polysaccharide catabolic process ; GO:0000287: magnesium ion binding ; GO:0004614: phosphoglucomutase activity ; GO:0006098: pentose-phosphate shunt ; GO:0009570: chloroplast stroma ; GO:0009590: detection of gravity ; GO:0009664: plant-type cell wall organization ; GO:0009941: chloroplast envelope ; GO:0010319: stromule ; GO:0019252: starch bio…	map00010: Glycolysis / Gluconeogenesis ; map00030: Pentose phosphate pathway ; map00052: Galactose metabolism ; map00230: Purine metabolism ; map00500: Starch and sucrose metabolism ; map00520: Amino sugar and nucleotide sugar metabolism ; map00521: Streptomycin biosynthesis	0	93	1076.23	637	597
Apaniculata24624_c0_seq1_len=2452	cytoplasmic	2452	XP_011070593	GO:0000287: magnesium ion binding ; GO:0004614: phosphoglucomutase activity ; GO:0005737: cytoplasm ; GO:0006006: glucose metabolic process	map00010: Glycolysis / Gluconeogenesis ; map00030: Pentose phosphate pathway ; map00052: Galactose metabolism ; map00230: Purine metabolism ; map00500: Starch and sucrose metabolism ; map00520: Amino sugar and nucleotide sugar metabolism ; map00521: Streptomycin biosynthesis	0	96	1084.32	581	560
Apaniculata14759_c0_seq2_len=3552	glucose-6-phosphate isomerase chloroplastic	3552	XP_011074228	GO:0000023: maltose metabolic process ; GO:0000272: polysaccharide catabolic process ; GO:0003723: RNA binding ; GO:0004347: glucose-6-phosphate isomerase activity ; GO:0005524: ATP binding ; GO:0005829: cytosol ; GO:0006094: gluconeogenesis ; GO:0006096: glycolytic process ; GO:0009570: chloroplast stroma ; GO:0009664: plant-type cell wall organization ; GO:0009744: response to sucrose ; GO:0009…	map00010: Glycolysis / Gluconeogenesis ; map00030: Pentose phosphate pathway ; map00500: Starch and sucrose metabolism ; map00520: Amino sugar and nucleotide sugar metabolism	0	91	1055.82	621	566
Apaniculata13423_c0_seq1_len=2140	glucose-6-phosphate cytosolic	2140	XP_011083695	GO:0004347: glucose-6-phosphate isomerase activity ; GO:0005829: cytosol ; GO:0006094: gluconeogenesis ; GO:0006096: glycolytic process ; GO:0009744: response to sucrose ; GO:0009813: flavonoid biosynthetic process ; GO:0009817: defense response to fungus, incompatible interaction ; GO:0010224: response to UV-B	map00010: Glycolysis / Gluconeogenesis ; map00030: Pentose phosphate pathway ; map00500: Starch and sucrose metabolism ; map00520: Amino sugar and nucleotide sugar metabolism	0	97	1095.11	568	553
Apaniculata13423_c0_seq4_len=2170	glucose-6-phosphate cytosolic	2170	XP_011083695	GO:0004347: glucose-6-phosphate isomerase activity ; GO:0005829: cytosol ; GO:0006094: gluconeogenesis ; GO:0006096: glycolytic process ; GO:0009744: response to sucrose ; GO:0009813: flavonoid biosynthetic process ; GO:0009817: defense response to fungus, incompatible interaction ; GO:0010224: response to UV-B	map00010: Glycolysis / Gluconeogenesis ; map00030: Pentose phosphate pathway ; map00500: Starch and sucrose metabolism ; map00520: Amino sugar and nucleotide sugar metabolism	0	95	1087.4	578	553
Apaniculata10819_c0_seq2_len=1319	alcohol dehydrogenase 1	1319	XP_011069785	GO:0003979: UDP-glucose 6-dehydrogenase activity ; GO:0004022: alcohol dehydrogenase (NAD) activity ; GO:0005737: cytoplasm ; GO:0008270: zinc ion binding ; GO:0051903: S-(hydroxymethyl)glutathione dehydrogenase activity ; GO:0055114: oxidation-reduction process	map00010: Glycolysis / Gluconeogenesis ; map00040: Pentose and glucuronate interconversions ; map00053: Ascorbate and aldarate metabolism ; map00071: Fatty acid degradation ; map00260: Glycine, serine and threonine metabolism ; map00350: Tyrosine metabolism ; map00500: Starch and sucrose metabolism ; map00520: Amino sugar and nucleotide sugar metabolism ; map00592: alpha-Linolenic acid metabolism…	0	97	679.478	371	361
Apaniculata194_c0_seq1_len=1069	alcohol dehydrogenase 1	1069	XP_011069785	GO:0003979: UDP-glucose 6-dehydrogenase activity ; GO:0004022: alcohol dehydrogenase (NAD) activity ; GO:0005737: cytoplasm ; GO:0008270: zinc ion binding ; GO:0051903: S-(hydroxymethyl)glutathione dehydrogenase activity ; GO:0055114: oxidation-reduction process	map00010: Glycolysis / Gluconeogenesis ; map00040: Pentose and glucuronate interconversions ; map00053: Ascorbate and aldarate metabolism ; map00071: Fatty acid degradation ; map00260: Glycine, serine and threonine metabolism ; map00350: Tyrosine metabolism ; map00500: Starch and sucrose metabolism ; map00520: Amino sugar and nucleotide sugar metabolism ; map00592: alpha-Linolenic acid metabolism…	0	88	578.556	330	292
Apaniculata194_c0_seq2_len=985	alcohol dehydrogenase 1	985	XP_011069785	GO:0003979: UDP-glucose 6-dehydrogenase activity ; GO:0004022: alcohol dehydrogenase (NAD) activity ; GO:0005737: cytoplasm ; GO:0008270: zinc ion binding ; GO:0051903: S-(hydroxymethyl)glutathione dehydrogenase activity ; GO:0055114: oxidation-reduction process	map00010: Glycolysis / Gluconeogenesis ; map00040: Pentose and glucuronate interconversions ; map00053: Ascorbate and aldarate metabolism ; map00071: Fatty acid degradation ; map00260: Glycine, serine and threonine metabolism ; map00350: Tyrosine metabolism ; map00500: Starch and sucrose metabolism ; map00520: Amino sugar and nucleotide sugar metabolism ; map00592: alpha-Linolenic acid metabolism…	0	96	534.643	302	292
Apaniculata10819_c0_seq1_len=948	alcohol dehydrogenase	948	XP_011101784	GO:0003979: UDP-glucose 6-dehydrogenase activity ; GO:0004022: alcohol dehydrogenase (NAD) activity ; GO:0005737: cytoplasm ; GO:0008270: zinc ion binding ; GO:0055114: oxidation-reduction process	map00010: Glycolysis / Gluconeogenesis ; map00040: Pentose and glucuronate interconversions ; map00053: Ascorbate and aldarate metabolism ; map00071: Fatty acid degradation ; map00260: Glycine, serine and threonine metabolism ; map00350: Tyrosine metabolism ; map00500: Starch and sucrose metabolism ; map00520: Amino sugar and nucleotide sugar metabolism ; map00592: alpha-Linolenic acid metabolism…	1.48836e-168	96	482.641	272	262
Apaniculata433_c0_seq1_len=1361	alcohol dehydrogenase 1	1361	XP_011101784	GO:0003979: UDP-glucose 6-dehydrogenase activity ; GO:0004022: alcohol dehydrogenase (NAD) activity ; GO:0005737: cytoplasm ; GO:0008270: zinc ion binding ; GO:0055114: oxidation-reduction process	map00010: Glycolysis / Gluconeogenesis ; map00040: Pentose and glucuronate interconversions ; map00053: Ascorbate and aldarate metabolism ; map00071: Fatty acid degradation ; map00260: Glycine, serine and threonine metabolism ; map00350: Tyrosine metabolism ; map00500: Starch and sucrose metabolism ; map00520: Amino sugar and nucleotide sugar metabolism ; map00592: alpha-Linolenic acid metabolism…	0	96	679.863	377	363
Apaniculata20732_c0_seq41_len=6086	aldehyde dehydrogenase family 7 member b4	6086	XP_011072596	GO:0000303: response to superoxide ; GO:0004029: aldehyde dehydrogenase (NAD) activity ; GO:0005829: cytosol ; GO:0006081: cellular aldehyde metabolic process ; GO:0009733: response to auxin ; GO:0009743: response to carbohydrate ; GO:0009873: ethylene-activated signaling pathway ; GO:0015996: chlorophyll catabolic process ; GO:0055114: oxidation-reduction process	map00010: Glycolysis / Gluconeogenesis ; map00040: Pentose and glucuronate interconversions ; map00053: Ascorbate and aldarate metabolism ; map00071: Fatty acid degradation ; map00280: Valine, leucine and isoleucine degradation ; map00310: Lysine degradation ; map00330: Arginine and proline metabolism ; map00340: Histidine metabolism ; map00380: Tryptophan metabolism ; map00410: beta-Alanine meta…	0	94	807.364	453	430
Apaniculata20732_c0_seq7_len=5978	aldehyde dehydrogenase family 7 member b4	5978	XP_011072596	GO:0000303: response to superoxide ; GO:0004029: aldehyde dehydrogenase (NAD) activity ; GO:0005829: cytosol ; GO:0006081: cellular aldehyde metabolic process ; GO:0009733: response to auxin ; GO:0009743: response to carbohydrate ; GO:0009873: ethylene-activated signaling pathway ; GO:0015996: chlorophyll catabolic process ; GO:0055114: oxidation-reduction process	map00010: Glycolysis / Gluconeogenesis ; map00040: Pentose and glucuronate interconversions ; map00053: Ascorbate and aldarate metabolism ; map00071: Fatty acid degradation ; map00280: Valine, leucine and isoleucine degradation ; map00310: Lysine degradation ; map00330: Arginine and proline metabolism ; map00340: Histidine metabolism ; map00380: Tryptophan metabolism ; map00410: beta-Alanine meta…	0	94	807.364	453	430
Apaniculata21944_c0_seq22_len=6219	aldehyde dehydrogenase family 7 member b4	6219	XP_011072596	GO:0000303: response to superoxide ; GO:0004029: aldehyde dehydrogenase (NAD) activity ; GO:0005829: cytosol ; GO:0006081: cellular aldehyde metabolic process ; GO:0009733: response to auxin ; GO:0009743: response to carbohydrate ; GO:0009873: ethylene-activated signaling pathway ; GO:0015996: chlorophyll catabolic process ; GO:0055114: oxidation-reduction process	map00010: Glycolysis / Gluconeogenesis ; map00040: Pentose and glucuronate interconversions ; map00053: Ascorbate and aldarate metabolism ; map00071: Fatty acid degradation ; map00280: Valine, leucine and isoleucine degradation ; map00310: Lysine degradation ; map00330: Arginine and proline metabolism ; map00340: Histidine metabolism ; map00380: Tryptophan metabolism ; map00410: beta-Alanine meta…	0	94	807.364	453	430
Apaniculata21944_c0_seq27_len=4102	aldehyde dehydrogenase family 7 member b4	4102	XP_011072596	GO:0000303: response to superoxide ; GO:0004029: aldehyde dehydrogenase (NAD) activity ; GO:0005829: cytosol ; GO:0006081: cellular aldehyde metabolic process ; GO:0009733: response to auxin ; GO:0009743: response to carbohydrate ; GO:0009873: ethylene-activated signaling pathway ; GO:0015996: chlorophyll catabolic process ; GO:0055114: oxidation-reduction process	map00010: Glycolysis / Gluconeogenesis ; map00040: Pentose and glucuronate interconversions ; map00053: Ascorbate and aldarate metabolism ; map00071: Fatty acid degradation ; map00280: Valine, leucine and isoleucine degradation ; map00310: Lysine degradation ; map00330: Arginine and proline metabolism ; map00340: Histidine metabolism ; map00380: Tryptophan metabolism ; map00410: beta-Alanine meta…	0	94	807.364	453	430
Apaniculata21944_c0_seq32_len=5449	aldehyde dehydrogenase family 7 member b4	5449	XP_011072596	GO:0000303: response to superoxide ; GO:0004029: aldehyde dehydrogenase (NAD) activity ; GO:0005829: cytosol ; GO:0006081: cellular aldehyde metabolic process ; GO:0009733: response to auxin ; GO:0009743: response to carbohydrate ; GO:0009873: ethylene-activated signaling pathway ; GO:0015996: chlorophyll catabolic process ; GO:0055114: oxidation-reduction process	map00010: Glycolysis / Gluconeogenesis ; map00040: Pentose and glucuronate interconversions ; map00053: Ascorbate and aldarate metabolism ; map00071: Fatty acid degradation ; map00280: Valine, leucine and isoleucine degradation ; map00310: Lysine degradation ; map00330: Arginine and proline metabolism ; map00340: Histidine metabolism ; map00380: Tryptophan metabolism ; map00410: beta-Alanine meta…	0	95	903.664	520	496
Apaniculata21944_c0_seq45_len=3631	aldehyde dehydrogenase family 7 member b4	3631	XP_011072596	GO:0000303: response to superoxide ; GO:0004029: aldehyde dehydrogenase (NAD) activity ; GO:0005829: cytosol ; GO:0006081: cellular aldehyde metabolic process ; GO:0009733: response to auxin ; GO:0009743: response to carbohydrate ; GO:0009873: ethylene-activated signaling pathway ; GO:0015996: chlorophyll catabolic process ; GO:0055114: oxidation-reduction process	map00010: Glycolysis / Gluconeogenesis ; map00040: Pentose and glucuronate interconversions ; map00053: Ascorbate and aldarate metabolism ; map00071: Fatty acid degradation ; map00280: Valine, leucine and isoleucine degradation ; map00310: Lysine degradation ; map00330: Arginine and proline metabolism ; map00340: Histidine metabolism ; map00380: Tryptophan metabolism ; map00410: beta-Alanine meta…	0	95	903.664	520	496
Apaniculata21944_c0_seq53_len=6327	aldehyde dehydrogenase family 7 member b4	6327	XP_011072596	GO:0000303: response to superoxide ; GO:0004029: aldehyde dehydrogenase (NAD) activity ; GO:0005829: cytosol ; GO:0006081: cellular aldehyde metabolic process ; GO:0009733: response to auxin ; GO:0009743: response to carbohydrate ; GO:0009873: ethylene-activated signaling pathway ; GO:0015996: chlorophyll catabolic process ; GO:0055114: oxidation-reduction process	map00010: Glycolysis / Gluconeogenesis ; map00040: Pentose and glucuronate interconversions ; map00053: Ascorbate and aldarate metabolism ; map00071: Fatty acid degradation ; map00280: Valine, leucine and isoleucine degradation ; map00310: Lysine degradation ; map00330: Arginine and proline metabolism ; map00340: Histidine metabolism ; map00380: Tryptophan metabolism ; map00410: beta-Alanine meta…	0	94	807.364	453	430
Apaniculata4688_c0_seq1_len=4331	aldehyde dehydrogenase 22a1	4331	XP_011100766	GO:0000394: RNA splicing, via endonucleolytic cleavage and ligation ; GO:0004029: aldehyde dehydrogenase (NAD) activity ; GO:0005576: extracellular region ; GO:0005783: endoplasmic reticulum ; GO:0009086: methionine biosynthetic process ; GO:0055114: oxidation-reduction process	map00010: Glycolysis / Gluconeogenesis ; map00040: Pentose and glucuronate interconversions ; map00053: Ascorbate and aldarate metabolism ; map00071: Fatty acid degradation ; map00280: Valine, leucine and isoleucine degradation ; map00310: Lysine degradation ; map00330: Arginine and proline metabolism ; map00340: Histidine metabolism ; map00380: Tryptophan metabolism ; map00410: beta-Alanine meta…	0	95	1116.68	591	567
Apaniculata17976_c0_seq2_len=1020	aldehyde dehydrogenase family 2 member mitochondrial	1020	EPS72259	GO:0001758: retinal dehydrogenase activity ; GO:0004029: aldehyde dehydrogenase (NAD) activity ; GO:0005524: ATP binding ; GO:0005759: mitochondrial matrix ; GO:0009507: chloroplast ; GO:0055114: oxidation-reduction process	map00010: Glycolysis / Gluconeogenesis ; map00040: Pentose and glucuronate interconversions ; map00053: Ascorbate and aldarate metabolism ; map00071: Fatty acid degradation ; map00280: Valine, leucine and isoleucine degradation ; map00310: Lysine degradation ; map00330: Arginine and proline metabolism ; map00340: Histidine metabolism ; map00380: Tryptophan metabolism ; map00410: beta-Alanine meta…	8.65999e-50	98	176.022	91	90
Apaniculata17976_c0_seq3_len=2124	aldehyde dehydrogenase family 2 member mitochondrial-like	2124	XP_011071828	GO:0001758: retinal dehydrogenase activity ; GO:0004029: aldehyde dehydrogenase (NAD) activity ; GO:0005524: ATP binding ; GO:0005759: mitochondrial matrix ; GO:0009507: chloroplast ; GO:0055114: oxidation-reduction process	map00010: Glycolysis / Gluconeogenesis ; map00040: Pentose and glucuronate interconversions ; map00053: Ascorbate and aldarate metabolism ; map00071: Fatty acid degradation ; map00280: Valine, leucine and isoleucine degradation ; map00310: Lysine degradation ; map00330: Arginine and proline metabolism ; map00340: Histidine metabolism ; map00380: Tryptophan metabolism ; map00410: beta-Alanine meta…	0	93	942.569	512	481
Apaniculata10469_c1_seq1_len=1723	aldehyde dehydrogenase family 2 member c4-like	1723	XP_011074009	GO:0001758: retinal dehydrogenase activity ; GO:0004029: aldehyde dehydrogenase (NAD) activity ; GO:0005829: cytosol ; GO:0009627: systemic acquired resistance ; GO:0009699: phenylpropanoid biosynthetic process ; GO:0010167: response to nitrate ; GO:0015706: nitrate transport ; GO:0034976: response to endoplasmic reticulum stress ; GO:0050269: coniferyl-aldehyde dehydrogenase activity ; GO:005511…	map00010: Glycolysis / Gluconeogenesis ; map00040: Pentose and glucuronate interconversions ; map00053: Ascorbate and aldarate metabolism ; map00071: Fatty acid degradation ; map00280: Valine, leucine and isoleucine degradation ; map00310: Lysine degradation ; map00330: Arginine and proline metabolism ; map00340: Histidine metabolism ; map00380: Tryptophan metabolism ; map00410: beta-Alanine meta…	0	89	823.543	492	439
Apaniculata18410_c0_seq9_len=1297	aldehyde dehydrogenase family 2 member c4-like	1297	XP_011078348	GO:0001758: retinal dehydrogenase activity ; GO:0004029: aldehyde dehydrogenase (NAD) activity ; GO:0005829: cytosol ; GO:0009627: systemic acquired resistance ; GO:0009699: phenylpropanoid biosynthetic process ; GO:0010167: response to nitrate ; GO:0015706: nitrate transport ; GO:0034976: response to endoplasmic reticulum stress ; GO:0050269: coniferyl-aldehyde dehydrogenase activity ; GO:005511…	map00010: Glycolysis / Gluconeogenesis ; map00040: Pentose and glucuronate interconversions ; map00053: Ascorbate and aldarate metabolism ; map00071: Fatty acid degradation ; map00280: Valine, leucine and isoleucine degradation ; map00310: Lysine degradation ; map00330: Arginine and proline metabolism ; map00340: Histidine metabolism ; map00380: Tryptophan metabolism ; map00410: beta-Alanine meta…	7.38984e-130	89	276.559	157	141
Apaniculata20137_c0_seq10_len=1815	aldehyde dehydrogenase family 2 member c4-like	1815	XP_006353454	GO:0001758: retinal dehydrogenase activity ; GO:0004029: aldehyde dehydrogenase (NAD) activity ; GO:0005829: cytosol ; GO:0009627: systemic acquired resistance ; GO:0009699: phenylpropanoid biosynthetic process ; GO:0010167: response to nitrate ; GO:0015706: nitrate transport ; GO:0034976: response to endoplasmic reticulum stress ; GO:0050269: coniferyl-aldehyde dehydrogenase activity ; GO:005511…	map00010: Glycolysis / Gluconeogenesis ; map00040: Pentose and glucuronate interconversions ; map00053: Ascorbate and aldarate metabolism ; map00071: Fatty acid degradation ; map00280: Valine, leucine and isoleucine degradation ; map00310: Lysine degradation ; map00330: Arginine and proline metabolism ; map00340: Histidine metabolism ; map00380: Tryptophan metabolism ; map00410: beta-Alanine meta…	3.58641e-170	84	393.275	267	225
Apaniculata20137_c0_seq21_len=1671	aldehyde dehydrogenase family 2 member c4-like	1671	XP_011078348	GO:0001758: retinal dehydrogenase activity ; GO:0004029: aldehyde dehydrogenase (NAD) activity ; GO:0005829: cytosol ; GO:0009627: systemic acquired resistance ; GO:0009699: phenylpropanoid biosynthetic process ; GO:0010167: response to nitrate ; GO:0015706: nitrate transport ; GO:0034976: response to endoplasmic reticulum stress ; GO:0050269: coniferyl-aldehyde dehydrogenase activity ; GO:005511…	map00010: Glycolysis / Gluconeogenesis ; map00040: Pentose and glucuronate interconversions ; map00053: Ascorbate and aldarate metabolism ; map00071: Fatty acid degradation ; map00280: Valine, leucine and isoleucine degradation ; map00310: Lysine degradation ; map00330: Arginine and proline metabolism ; map00340: Histidine metabolism ; map00380: Tryptophan metabolism ; map00410: beta-Alanine meta…	0	82	657.907	444	365
Apaniculata20137_c0_seq23_len=1733	aldehyde dehydrogenase family 2 member c4-like	1733	XP_006353454	GO:0001758: retinal dehydrogenase activity ; GO:0004029: aldehyde dehydrogenase (NAD) activity ; GO:0005829: cytosol ; GO:0009627: systemic acquired resistance ; GO:0009699: phenylpropanoid biosynthetic process ; GO:0010167: response to nitrate ; GO:0015706: nitrate transport ; GO:0034976: response to endoplasmic reticulum stress ; GO:0050269: coniferyl-aldehyde dehydrogenase activity ; GO:005511…	map00010: Glycolysis / Gluconeogenesis ; map00040: Pentose and glucuronate interconversions ; map00053: Ascorbate and aldarate metabolism ; map00071: Fatty acid degradation ; map00280: Valine, leucine and isoleucine degradation ; map00310: Lysine degradation ; map00330: Arginine and proline metabolism ; map00340: Histidine metabolism ; map00380: Tryptophan metabolism ; map00410: beta-Alanine meta…	2.62939e-174	84	462.225	311	263
Apaniculata38681_c0_seq1_len=1686	aldehyde dehydrogenase family 2 member c4-like	1686	EYU23020	GO:0001758: retinal dehydrogenase activity ; GO:0004029: aldehyde dehydrogenase (NAD) activity ; GO:0005829: cytosol ; GO:0009627: systemic acquired resistance ; GO:0009699: phenylpropanoid biosynthetic process ; GO:0010167: response to nitrate ; GO:0015706: nitrate transport ; GO:0034976: response to endoplasmic reticulum stress ; GO:0050269: coniferyl-aldehyde dehydrogenase activity ; GO:005511…	map00010: Glycolysis / Gluconeogenesis ; map00040: Pentose and glucuronate interconversions ; map00053: Ascorbate and aldarate metabolism ; map00071: Fatty acid degradation ; map00280: Valine, leucine and isoleucine degradation ; map00310: Lysine degradation ; map00330: Arginine and proline metabolism ; map00340: Histidine metabolism ; map00380: Tryptophan metabolism ; map00410: beta-Alanine meta…	0	91	866.685	501	457
Apaniculata47249_c0_seq1_len=700	aldehyde dehydrogenase family 2 member c4-like	700	XP_011078348	GO:0001758: retinal dehydrogenase activity ; GO:0004029: aldehyde dehydrogenase (NAD) activity ; GO:0005829: cytosol ; GO:0009627: systemic acquired resistance ; GO:0009699: phenylpropanoid biosynthetic process ; GO:0010167: response to nitrate ; GO:0015706: nitrate transport ; GO:0034976: response to endoplasmic reticulum stress ; GO:0050269: coniferyl-aldehyde dehydrogenase activity ; GO:005511…	map00010: Glycolysis / Gluconeogenesis ; map00040: Pentose and glucuronate interconversions ; map00053: Ascorbate and aldarate metabolism ; map00071: Fatty acid degradation ; map00280: Valine, leucine and isoleucine degradation ; map00310: Lysine degradation ; map00330: Arginine and proline metabolism ; map00340: Histidine metabolism ; map00380: Tryptophan metabolism ; map00410: beta-Alanine meta…	2.9529e-111	89	337.421	201	179
Apaniculata7699_c0_seq1_len=593	aldehyde dehydrogenase family 2 member c4-like	593	XP_006353454	GO:0001758: retinal dehydrogenase activity ; GO:0004029: aldehyde dehydrogenase (NAD) activity ; GO:0005829: cytosol ; GO:0009627: systemic acquired resistance ; GO:0009699: phenylpropanoid biosynthetic process ; GO:0010167: response to nitrate ; GO:0015706: nitrate transport ; GO:0034976: response to endoplasmic reticulum stress ; GO:0050269: coniferyl-aldehyde dehydrogenase activity ; GO:005511…	map00010: Glycolysis / Gluconeogenesis ; map00040: Pentose and glucuronate interconversions ; map00053: Ascorbate and aldarate metabolism ; map00071: Fatty acid degradation ; map00280: Valine, leucine and isoleucine degradation ; map00310: Lysine degradation ; map00330: Arginine and proline metabolism ; map00340: Histidine metabolism ; map00380: Tryptophan metabolism ; map00410: beta-Alanine meta…	4.92869e-101	85	309.686	197	168
Apaniculata25430_c0_seq1_len=1540	aldehyde dehydrogenase family 2 member mitochondrial-like	1540	EYU22484	GO:0001758: retinal dehydrogenase activity ; GO:0004029: aldehyde dehydrogenase (NAD) activity ; GO:0055114: oxidation-reduction process	map00010: Glycolysis / Gluconeogenesis ; map00040: Pentose and glucuronate interconversions ; map00053: Ascorbate and aldarate metabolism ; map00071: Fatty acid degradation ; map00280: Valine, leucine and isoleucine degradation ; map00310: Lysine degradation ; map00330: Arginine and proline metabolism ; map00340: Histidine metabolism ; map00380: Tryptophan metabolism ; map00410: beta-Alanine meta…	0	95	692.189	368	351
Apaniculata103548_c0_seq1_len=1711	aldehyde dehydrogenase family 3 member h1-like	1711	XP_011069490	GO:0004028: 3-chloroallyl aldehyde dehydrogenase activity ; GO:0004029: aldehyde dehydrogenase (NAD) activity ; GO:0004030: aldehyde dehydrogenase [NAD(P)+] activity ; GO:0005773: vacuole ; GO:0005783: endoplasmic reticulum ; GO:0005794: Golgi apparatus ; GO:0006081: cellular aldehyde metabolic process ; GO:0006950: response to stress ; GO:0009506: plasmodesma ; GO:0009536: plastid ; GO:0016020: …	map00010: Glycolysis / Gluconeogenesis ; map00040: Pentose and glucuronate interconversions ; map00053: Ascorbate and aldarate metabolism ; map00071: Fatty acid degradation ; map00280: Valine, leucine and isoleucine degradation ; map00310: Lysine degradation ; map00330: Arginine and proline metabolism ; map00340: Histidine metabolism ; map00350: Tyrosine metabolism ; map00360: Phenylalanine metab…	0	87	711.449	457	402
Apaniculata26138_c0_seq1_len=1975	aldehyde dehydrogenase	1975	EYU22982	GO:0004028: 3-chloroallyl aldehyde dehydrogenase activity ; GO:0004029: aldehyde dehydrogenase (NAD) activity ; GO:0004030: aldehyde dehydrogenase [NAD(P)+] activity ; GO:0005773: vacuole ; GO:0005783: endoplasmic reticulum ; GO:0005794: Golgi apparatus ; GO:0006081: cellular aldehyde metabolic process ; GO:0006950: response to stress ; GO:0009501: amyloplast ; GO:0009506: plasmodesma ; GO:000950…	map00010: Glycolysis / Gluconeogenesis ; map00040: Pentose and glucuronate interconversions ; map00053: Ascorbate and aldarate metabolism ; map00071: Fatty acid degradation ; map00280: Valine, leucine and isoleucine degradation ; map00310: Lysine degradation ; map00330: Arginine and proline metabolism ; map00340: Histidine metabolism ; map00350: Tyrosine metabolism ; map00360: Phenylalanine metab…	0	85	714.531	475	408
Apaniculata6847_c0_seq1_len=1981	aldehyde dehydrogenase family 3 member f1	1981	XP_011090413	GO:0004029: aldehyde dehydrogenase (NAD) activity ; GO:0004030: aldehyde dehydrogenase [NAD(P)+] activity ; GO:0005783: endoplasmic reticulum ; GO:0006081: cellular aldehyde metabolic process ; GO:0009612: response to mechanical stimulus ; GO:0016020: membrane ; GO:0019722: calcium-mediated signaling ; GO:0042631: cellular response to water deprivation ; GO:0055114: oxidation-reduction process	map00010: Glycolysis / Gluconeogenesis ; map00040: Pentose and glucuronate interconversions ; map00053: Ascorbate and aldarate metabolism ; map00071: Fatty acid degradation ; map00280: Valine, leucine and isoleucine degradation ; map00310: Lysine degradation ; map00330: Arginine and proline metabolism ; map00340: Histidine metabolism ; map00350: Tyrosine metabolism ; map00360: Phenylalanine metab…	0	88	707.597	456	402
Apaniculata30395_c0_seq1_len=2741	fg-gap repeat-containing protein	2741	XP_011083159	GO:0004029: aldehyde dehydrogenase (NAD) activity ; GO:0005774: vacuolar membrane ; GO:0005783: endoplasmic reticulum ; GO:0005794: Golgi apparatus ; GO:0006486: protein glycosylation ; GO:0055114: oxidation-reduction process	map00010: Glycolysis / Gluconeogenesis ; map00040: Pentose and glucuronate interconversions ; map00053: Ascorbate and aldarate metabolism ; map00071: Fatty acid degradation ; map00280: Valine, leucine and isoleucine degradation ; map00310: Lysine degradation ; map00330: Arginine and proline metabolism ; map00340: Histidine metabolism ; map00380: Tryptophan metabolism ; map00410: beta-Alanine meta…	0	95	1315.06	696	662
Apaniculata10469_c1_seq2_len=756	aldehyde dehydrogenase family 2 member c4-like	756	XP_011074009	GO:0004029: aldehyde dehydrogenase (NAD) activity ; GO:0005829: cytosol ; GO:0009627: systemic acquired resistance ; GO:0009699: phenylpropanoid biosynthetic process ; GO:0010167: response to nitrate ; GO:0015706: nitrate transport ; GO:0034976: response to endoplasmic reticulum stress ; GO:0050269: coniferyl-aldehyde dehydrogenase activity ; GO:0055114: oxidation-reduction process	map00010: Glycolysis / Gluconeogenesis ; map00040: Pentose and glucuronate interconversions ; map00053: Ascorbate and aldarate metabolism ; map00071: Fatty acid degradation ; map00280: Valine, leucine and isoleucine degradation ; map00310: Lysine degradation ; map00330: Arginine and proline metabolism ; map00340: Histidine metabolism ; map00380: Tryptophan metabolism ; map00410: beta-Alanine meta…	1.1284e-87	92	277.33	157	146
Apaniculata18410_c0_seq7_len=1215	aldehyde dehydrogenase family 2 member c4-like	1215	XP_011078348	GO:0004029: aldehyde dehydrogenase (NAD) activity ; GO:0005829: cytosol ; GO:0009627: systemic acquired resistance ; GO:0009699: phenylpropanoid biosynthetic process ; GO:0010167: response to nitrate ; GO:0015706: nitrate transport ; GO:0034976: response to endoplasmic reticulum stress ; GO:0050269: coniferyl-aldehyde dehydrogenase activity ; GO:0055114: oxidation-reduction process	map00010: Glycolysis / Gluconeogenesis ; map00040: Pentose and glucuronate interconversions ; map00053: Ascorbate and aldarate metabolism ; map00071: Fatty acid degradation ; map00280: Valine, leucine and isoleucine degradation ; map00310: Lysine degradation ; map00330: Arginine and proline metabolism ; map00340: Histidine metabolism ; map00380: Tryptophan metabolism ; map00410: beta-Alanine meta…	4.75437e-166	81	484.567	336	273
Apaniculata41333_c0_seq1_len=1020	aldehyde dehydrogenase family 2 member c4-like	1020	EYU23020	GO:0004029: aldehyde dehydrogenase (NAD) activity ; GO:0005829: cytosol ; GO:0009627: systemic acquired resistance ; GO:0009699: phenylpropanoid biosynthetic process ; GO:0010167: response to nitrate ; GO:0015706: nitrate transport ; GO:0034976: response to endoplasmic reticulum stress ; GO:0050269: coniferyl-aldehyde dehydrogenase activity ; GO:0055114: oxidation-reduction process	map00010: Glycolysis / Gluconeogenesis ; map00040: Pentose and glucuronate interconversions ; map00053: Ascorbate and aldarate metabolism ; map00071: Fatty acid degradation ; map00280: Valine, leucine and isoleucine degradation ; map00310: Lysine degradation ; map00330: Arginine and proline metabolism ; map00340: Histidine metabolism ; map00380: Tryptophan metabolism ; map00410: beta-Alanine meta…	0	94	560.066	307	289
Apaniculata446538_c0_seq1_len=247	aldehyde dehydrogenase family 2 member c4-like	247	AFW83136	GO:0004029: aldehyde dehydrogenase (NAD) activity ; GO:0005829: cytosol ; GO:0009627: systemic acquired resistance ; GO:0009699: phenylpropanoid biosynthetic process ; GO:0010167: response to nitrate ; GO:0015706: nitrate transport ; GO:0034976: response to endoplasmic reticulum stress ; GO:0050269: coniferyl-aldehyde dehydrogenase activity ; GO:0055114: oxidation-reduction process	map00010: Glycolysis / Gluconeogenesis ; map00040: Pentose and glucuronate interconversions ; map00053: Ascorbate and aldarate metabolism ; map00071: Fatty acid degradation ; map00280: Valine, leucine and isoleucine degradation ; map00310: Lysine degradation ; map00330: Arginine and proline metabolism ; map00340: Histidine metabolism ; map00380: Tryptophan metabolism ; map00410: beta-Alanine meta…	8.97659e-13	83	66.2402	43	36
Apaniculata4982_c0_seq1_len=1049	aldehyde dehydrogenase family 2 member mitochondrial-like	1049	XP_011086550	GO:0004029: aldehyde dehydrogenase (NAD) activity ; GO:0055114: oxidation-reduction process	map00010: Glycolysis / Gluconeogenesis ; map00040: Pentose and glucuronate interconversions ; map00053: Ascorbate and aldarate metabolism ; map00071: Fatty acid degradation ; map00280: Valine, leucine and isoleucine degradation ; map00310: Lysine degradation ; map00330: Arginine and proline metabolism ; map00340: Histidine metabolism ; map00380: Tryptophan metabolism ; map00410: beta-Alanine meta…	3.48244e-90	96	288.886	151	146
Apaniculata15136_c0_seq1_len=1338	(+)-neomenthol dehydrogenase	1338	AJO70763	GO:0005829: cytosol ; GO:0005886: plasma membrane ; GO:0006952: defense response ; GO:0008106: alcohol dehydrogenase (NADP+) activity ; GO:0009744: response to sucrose ; GO:0009813: flavonoid biosynthetic process ; GO:0010224: response to UV-B ; GO:0047501: (+)-neomenthol dehydrogenase activity ; GO:0047504: (-)-menthol dehydrogenase activity ; GO:0055114: oxidation-reduction process ; GO:0080167…	map00010: Glycolysis / Gluconeogenesis ; map00040: Pentose and glucuronate interconversions ; map00561: Glycerolipid metabolism ; map00902: Monoterpenoid biosynthesis ; map00930: Caprolactam degradation	5.09838e-108	76	330.487	293	225
Apaniculata22271_c0_seq18_len=863	nad -binding rossmann-fold superfamily	863	EYU32081	GO:0005829: cytosol ; GO:0005886: plasma membrane ; GO:0006952: defense response ; GO:0008106: alcohol dehydrogenase (NADP+) activity ; GO:0009744: response to sucrose ; GO:0009813: flavonoid biosynthetic process ; GO:0010224: response to UV-B ; GO:0047501: (+)-neomenthol dehydrogenase activity ; GO:0047504: (-)-menthol dehydrogenase activity ; GO:0055114: oxidation-reduction process ; GO:0080167…	map00010: Glycolysis / Gluconeogenesis ; map00040: Pentose and glucuronate interconversions ; map00561: Glycerolipid metabolism ; map00902: Monoterpenoid biosynthesis ; map00930: Caprolactam degradation	8.61004e-46	91	158.303	99	91
Apaniculata22271_c0_seq26_len=599	short-chain dehydrogenase reductase family protein	599	XP_011091833	GO:0005829: cytosol ; GO:0005886: plasma membrane ; GO:0006952: defense response ; GO:0008106: alcohol dehydrogenase (NADP+) activity ; GO:0009744: response to sucrose ; GO:0009813: flavonoid biosynthetic process ; GO:0010224: response to UV-B ; GO:0047501: (+)-neomenthol dehydrogenase activity ; GO:0047504: (-)-menthol dehydrogenase activity ; GO:0055114: oxidation-reduction process ; GO:0080167…	map00010: Glycolysis / Gluconeogenesis ; map00040: Pentose and glucuronate interconversions ; map00561: Glycerolipid metabolism ; map00902: Monoterpenoid biosynthesis ; map00930: Caprolactam degradation	4.29651e-64	83	208.764	160	133
Apaniculata9975_c0_seq1_len=713	short-chain dehydrogenase reductase family protein	713	EYU32077	GO:0005829: cytosol ; GO:0005886: plasma membrane ; GO:0006952: defense response ; GO:0008106: alcohol dehydrogenase (NADP+) activity ; GO:0009744: response to sucrose ; GO:0009813: flavonoid biosynthetic process ; GO:0010224: response to UV-B ; GO:0047501: (+)-neomenthol dehydrogenase activity ; GO:0047504: (-)-menthol dehydrogenase activity ; GO:0055114: oxidation-reduction process ; GO:0080167…	map00010: Glycolysis / Gluconeogenesis ; map00040: Pentose and glucuronate interconversions ; map00561: Glycerolipid metabolism ; map00902: Monoterpenoid biosynthesis ; map00930: Caprolactam degradation	8.58728e-92	79	281.182	215	170
Apaniculata21348_c0_seq2_len=1499	aldo-keto reductase family 4 member c9-like	1499	XP_011094913	GO:0008106: alcohol dehydrogenase (NADP+) activity ; GO:0009409: response to cold ; GO:0009414: response to water deprivation ; GO:0009507: chloroplast ; GO:0009636: response to toxic substance ; GO:0009651: response to salt stress ; GO:0016229: steroid dehydrogenase activity ; GO:0055114: oxidation-reduction process ; GO:0070401: NADP+ binding	map00010: Glycolysis / Gluconeogenesis ; map00040: Pentose and glucuronate interconversions ; map00561: Glycerolipid metabolism ; map00930: Caprolactam degradation	0	87	524.242	315	275
Apaniculata21348_c0_seq6_len=2900	aldo-keto reductase family 4 member c9-like	2900	XP_011094913	GO:0008106: alcohol dehydrogenase (NADP+) activity ; GO:0009409: response to cold ; GO:0009414: response to water deprivation ; GO:0009507: chloroplast ; GO:0009636: response to toxic substance ; GO:0009651: response to salt stress ; GO:0016229: steroid dehydrogenase activity ; GO:0055114: oxidation-reduction process ; GO:0070401: NADP+ binding	map00010: Glycolysis / Gluconeogenesis ; map00040: Pentose and glucuronate interconversions ; map00561: Glycerolipid metabolism ; map00930: Caprolactam degradation	2.20895e-176	87	524.242	315	275
Apaniculata7687_c0_seq1_len=1139	aldo-keto reductase family 4 member c9-like	1139	XP_011094910	GO:0008106: alcohol dehydrogenase (NADP+) activity ; GO:0009409: response to cold ; GO:0009414: response to water deprivation ; GO:0009507: chloroplast ; GO:0009636: response to toxic substance ; GO:0009651: response to salt stress ; GO:0016229: steroid dehydrogenase activity ; GO:0055114: oxidation-reduction process ; GO:0070401: NADP+ binding	map00010: Glycolysis / Gluconeogenesis ; map00040: Pentose and glucuronate interconversions ; map00561: Glycerolipid metabolism ; map00930: Caprolactam degradation	0	89	521.931	314	280
Apaniculata18183_c0_seq2_len=3811	af196966_1 hexokinase	3811	KJB65034	GO:0004396: hexokinase activity ; GO:0005524: ATP binding ; GO:0006096: glycolytic process ; GO:0009507: chloroplast ; GO:0046835: carbohydrate phosphorylation	map00010: Glycolysis / Gluconeogenesis ; map00051: Fructose and mannose metabolism ; map00052: Galactose metabolism ; map00500: Starch and sucrose metabolism ; map00520: Amino sugar and nucleotide sugar metabolism ; map00521: Streptomycin biosynthesis ; map00524: Butirosin and neomycin biosynthesis	0	80	541.191	364	294
Apaniculata14567_c0_seq1_len=2219	hexokinase-3 isoform x1	2219	XP_011090147	GO:0004396: hexokinase activity ; GO:0005524: ATP binding ; GO:0006096: glycolytic process ; GO:0046835: carbohydrate phosphorylation	map00010: Glycolysis / Gluconeogenesis ; map00051: Fructose and mannose metabolism ; map00052: Galactose metabolism ; map00500: Starch and sucrose metabolism ; map00520: Amino sugar and nucleotide sugar metabolism ; map00521: Streptomycin biosynthesis ; map00524: Butirosin and neomycin biosynthesis	0	90	715.687	451	408
Apaniculata14929_c0_seq1_len=1619	hexokinase-3 isoform x1	1619	XP_011090147	GO:0004396: hexokinase activity ; GO:0005524: ATP binding ; GO:0006096: glycolytic process ; GO:0046835: carbohydrate phosphorylation	map00010: Glycolysis / Gluconeogenesis ; map00051: Fructose and mannose metabolism ; map00052: Galactose metabolism ; map00500: Starch and sucrose metabolism ; map00520: Amino sugar and nucleotide sugar metabolism ; map00521: Streptomycin biosynthesis ; map00524: Butirosin and neomycin biosynthesis	0	90	714.916	451	408
Apaniculata226702_c0_seq1_len=501	hexokinase-3 isoform x1	501	XP_011090147	GO:0004396: hexokinase activity ; GO:0005524: ATP binding ; GO:0006096: glycolytic process ; GO:0046835: carbohydrate phosphorylation	map00010: Glycolysis / Gluconeogenesis ; map00051: Fructose and mannose metabolism ; map00052: Galactose metabolism ; map00500: Starch and sucrose metabolism ; map00520: Amino sugar and nucleotide sugar metabolism ; map00521: Streptomycin biosynthesis ; map00524: Butirosin and neomycin biosynthesis	3.28582e-91	94	283.108	150	142
Apaniculata3505_c0_seq1_len=2051	hexokinase-3 isoform x1	2051	EYU46224	GO:0004396: hexokinase activity ; GO:0005524: ATP binding ; GO:0006096: glycolytic process ; GO:0046835: carbohydrate phosphorylation	map00010: Glycolysis / Gluconeogenesis ; map00051: Fructose and mannose metabolism ; map00052: Galactose metabolism ; map00500: Starch and sucrose metabolism ; map00520: Amino sugar and nucleotide sugar metabolism ; map00521: Streptomycin biosynthesis ; map00524: Butirosin and neomycin biosynthesis	0	86	683.33	454	392
Apaniculata452844_c0_seq1_len=267	hexokinase family protein	267	KDO50429	GO:0004396: hexokinase activity ; GO:0005524: ATP binding ; GO:0006096: glycolytic process ; GO:0046835: carbohydrate phosphorylation	map00010: Glycolysis / Gluconeogenesis ; map00051: Fructose and mannose metabolism ; map00052: Galactose metabolism ; map00500: Starch and sucrose metabolism ; map00520: Amino sugar and nucleotide sugar metabolism ; map00521: Streptomycin biosynthesis ; map00524: Butirosin and neomycin biosynthesis	5.71184e-53	94	174.481	89	84
Apaniculata46267_c0_seq1_len=1623	hexokinase-3 isoform x1	1623	EYU46224	GO:0004396: hexokinase activity ; GO:0005524: ATP binding ; GO:0006096: glycolytic process ; GO:0046835: carbohydrate phosphorylation	map00010: Glycolysis / Gluconeogenesis ; map00051: Fructose and mannose metabolism ; map00052: Galactose metabolism ; map00500: Starch and sucrose metabolism ; map00520: Amino sugar and nucleotide sugar metabolism ; map00521: Streptomycin biosynthesis ; map00524: Butirosin and neomycin biosynthesis	0	86	684.1	454	392
Apaniculata577417_c0_seq1_len=210	hexokinase-like 1	210	XP_003517518	GO:0004396: hexokinase activity ; GO:0005524: ATP binding ; GO:0006096: glycolytic process ; GO:0046835: carbohydrate phosphorylation	map00010: Glycolysis / Gluconeogenesis ; map00051: Fructose and mannose metabolism ; map00052: Galactose metabolism ; map00500: Starch and sucrose metabolism ; map00520: Amino sugar and nucleotide sugar metabolism ; map00521: Streptomycin biosynthesis ; map00524: Butirosin and neomycin biosynthesis	3.19503e-14	90	72.4034	43	39
Apaniculata592973_c0_seq1_len=284	hexokinase-3 isoform x2	284	XP_011080376	GO:0004396: hexokinase activity ; GO:0005524: ATP binding ; GO:0006096: glycolytic process ; GO:0046835: carbohydrate phosphorylation	map00010: Glycolysis / Gluconeogenesis ; map00051: Fructose and mannose metabolism ; map00052: Galactose metabolism ; map00500: Starch and sucrose metabolism ; map00520: Amino sugar and nucleotide sugar metabolism ; map00521: Streptomycin biosynthesis ; map00524: Butirosin and neomycin biosynthesis	2.71894e-21	90	93.5893	54	49
Apaniculata23642_c0_seq1_len=1394	triosephosphate cytosolic-like	1394	CDP00096	GO:0004807: triose-phosphate isomerase activity ; GO:0005507: copper ion binding ; GO:0005618: cell wall ; GO:0005739: mitochondrion ; GO:0005774: vacuolar membrane ; GO:0005829: cytosol ; GO:0005886: plasma membrane ; GO:0006094: gluconeogenesis ; GO:0006096: glycolytic process ; GO:0006098: pentose-phosphate shunt ; GO:0006833: water transport ; GO:0006972: hyperosmotic response ; GO:0007030: G…	map00010: Glycolysis / Gluconeogenesis ; map00051: Fructose and mannose metabolism ; map00562: Inositol phosphate metabolism ; map00710: Carbon fixation in photosynthetic organisms	4.28e-146	95	426.787	253	241
Apaniculata23652_c0_seq1_len=1377	triosephosphate chloroplastic-like	1377	XP_011088504	GO:0004807: triose-phosphate isomerase activity ; GO:0005739: mitochondrion ; GO:0005829: cytosol ; GO:0006096: glycolytic process ; GO:0006546: glycine catabolic process ; GO:0006569: tryptophan catabolic process ; GO:0006642: triglyceride mobilization ; GO:0006816: calcium ion transport ; GO:0007030: Golgi organization ; GO:0009570: chloroplast stroma ; GO:0009579: thylakoid ; GO:0009651: respo…	map00010: Glycolysis / Gluconeogenesis ; map00051: Fructose and mannose metabolism ; map00562: Inositol phosphate metabolism ; map00710: Carbon fixation in photosynthetic organisms	0	92	560.066	319	296
Apaniculata25595_c0_seq1_len=488	triosephosphate chloroplastic-like	488	CDO96950	GO:0004807: triose-phosphate isomerase activity ; GO:0005739: mitochondrion ; GO:0005829: cytosol ; GO:0006096: glycolytic process ; GO:0006546: glycine catabolic process ; GO:0006569: tryptophan catabolic process ; GO:0006642: triglyceride mobilization ; GO:0006816: calcium ion transport ; GO:0007030: Golgi organization ; GO:0009570: chloroplast stroma ; GO:0009579: thylakoid ; GO:0009651: respo…	map00010: Glycolysis / Gluconeogenesis ; map00051: Fructose and mannose metabolism ; map00562: Inositol phosphate metabolism ; map00710: Carbon fixation in photosynthetic organisms	8.25173e-50	98	164.081	85	84
Apaniculata25157_c0_seq1_len=468	triosephosphate chloroplastic-like	468	XP_011092863	GO:0004807: triose-phosphate isomerase activity ; GO:0006096: glycolytic process	map00010: Glycolysis / Gluconeogenesis ; map00051: Fructose and mannose metabolism ; map00562: Inositol phosphate metabolism ; map00710: Carbon fixation in photosynthetic organisms	6.49874e-90	97	273.478	156	152
Apaniculata25550_c0_seq1_len=330	triosephosphate chloroplastic-like	330	EYU37874	GO:0004807: triose-phosphate isomerase activity ; GO:0006096: glycolytic process	map00010: Glycolysis / Gluconeogenesis ; map00051: Fructose and mannose metabolism ; map00562: Inositol phosphate metabolism ; map00710: Carbon fixation in photosynthetic organisms	7.92064e-35	82	130.183	93	77
Apaniculata28316_c0_seq1_len=1268	aldose 1-epimerase-like	1268	XP_011073000	GO:0004034: aldose 1-epimerase activity ; GO:0005829: cytosol ; GO:0019318: hexose metabolic process ; GO:0030246: carbohydrate binding ; GO:0042732: D-xylose metabolic process ; GO:0048046: apoplast	map00010: Glycolysis / Gluconeogenesis ; map00052: Galactose metabolism	0	93	628.632	336	314
Apaniculata27549_c0_seq1_len=1527	aldose 1-epimerase-like	1527	XP_011098592	GO:0004034: aldose 1-epimerase activity ; GO:0019318: hexose metabolic process ; GO:0030246: carbohydrate binding	map00010: Glycolysis / Gluconeogenesis ; map00052: Galactose metabolism	0	89	602.438	362	325
Apaniculata239147_c0_seq1_len=247	hexokinase 1a	247	XP_009803252	GO:0004340: glucokinase activity ; GO:0005524: ATP binding ; GO:0006096: glycolytic process ; GO:0009707: chloroplast outer membrane ; GO:0016021: integral component of membrane ; GO:0046835: carbohydrate phosphorylation ; GO:0051156: glucose 6-phosphate metabolic process	map00010: Glycolysis / Gluconeogenesis ; map00052: Galactose metabolism ; map00500: Starch and sucrose metabolism ; map00520: Amino sugar and nucleotide sugar metabolism ; map00521: Streptomycin biosynthesis ; map00524: Butirosin and neomycin biosynthesis	1.21234e-24	84	102.064	66	56
Apaniculata568571_c0_seq1_len=348	hexokinase 1a	348	XP_009803252	GO:0004340: glucokinase activity ; GO:0005524: ATP binding ; GO:0006096: glycolytic process ; GO:0009707: chloroplast outer membrane ; GO:0016021: integral component of membrane ; GO:0046835: carbohydrate phosphorylation ; GO:0051156: glucose 6-phosphate metabolic process	map00010: Glycolysis / Gluconeogenesis ; map00052: Galactose metabolism ; map00500: Starch and sucrose metabolism ; map00520: Amino sugar and nucleotide sugar metabolism ; map00521: Streptomycin biosynthesis ; map00524: Butirosin and neomycin biosynthesis	7.00365e-31	87	120.553	111	97
Apaniculata67698_c0_seq1_len=2147	hexokinase 3	2147	EYU45835	GO:0004340: glucokinase activity ; GO:0005524: ATP binding ; GO:0006096: glycolytic process ; GO:0009707: chloroplast outer membrane ; GO:0016021: integral component of membrane ; GO:0046835: carbohydrate phosphorylation ; GO:0051156: glucose 6-phosphate metabolic process	map00010: Glycolysis / Gluconeogenesis ; map00052: Galactose metabolism ; map00500: Starch and sucrose metabolism ; map00520: Amino sugar and nucleotide sugar metabolism ; map00521: Streptomycin biosynthesis ; map00524: Butirosin and neomycin biosynthesis	0	87	414.461	273	240
Apaniculata7992_c0_seq1_len=3113	hexokinase 3	3113	EYU45835	GO:0004340: glucokinase activity ; GO:0005524: ATP binding ; GO:0006096: glycolytic process ; GO:0009707: chloroplast outer membrane ; GO:0016021: integral component of membrane ; GO:0046835: carbohydrate phosphorylation ; GO:0051156: glucose 6-phosphate metabolic process	map00010: Glycolysis / Gluconeogenesis ; map00052: Galactose metabolism ; map00500: Starch and sucrose metabolism ; map00520: Amino sugar and nucleotide sugar metabolism ; map00521: Streptomycin biosynthesis ; map00524: Butirosin and neomycin biosynthesis	0	87	414.461	273	240
Apaniculata21099_c0_seq15_len=4124	long chain acyl- synthetase 2	4124	XP_009618633	GO:0001676: long-chain fatty acid metabolic process ; GO:0002213: defense response to insect ; GO:0003987: acetate-CoA ligase activity ; GO:0004467: long-chain fatty acid-CoA ligase activity ; GO:0005524: ATP binding ; GO:0005783: endoplasmic reticulum ; GO:0006633: fatty acid biosynthetic process ; GO:0009506: plasmodesma ; GO:0010025: wax biosynthetic process ; GO:0010143: cutin biosynthetic pr…	map00010: Glycolysis / Gluconeogenesis ; map00061: Fatty acid biosynthesis ; map00071: Fatty acid degradation ; map00620: Pyruvate metabolism ; map00640: Propanoate metabolism ; map00680: Methane metabolism ; map00720: Carbon fixation pathways in prokaryotes	0	91	424.476	239	218
Apaniculata21099_c0_seq5_len=2295	long chain acyl- synthetase 2	2295	EYU37741	GO:0001676: long-chain fatty acid metabolic process ; GO:0002213: defense response to insect ; GO:0003987: acetate-CoA ligase activity ; GO:0004467: long-chain fatty acid-CoA ligase activity ; GO:0005524: ATP binding ; GO:0005783: endoplasmic reticulum ; GO:0006633: fatty acid biosynthetic process ; GO:0009506: plasmodesma ; GO:0010025: wax biosynthetic process ; GO:0010143: cutin biosynthetic pr…	map00010: Glycolysis / Gluconeogenesis ; map00061: Fatty acid biosynthesis ; map00071: Fatty acid degradation ; map00620: Pyruvate metabolism ; map00640: Propanoate metabolism ; map00680: Methane metabolism ; map00720: Carbon fixation pathways in prokaryotes	0	91	712.99	418	382
Apaniculata52863_c0_seq1_len=1877	4-coumarate-- ligase-like 7	1877	XP_011089239	GO:0003987: acetate-CoA ligase activity ; GO:0004321: fatty-acyl-CoA synthase activity ; GO:0005524: ATP binding ; GO:0005777: peroxisome ; GO:0009695: jasmonic acid biosynthetic process ; GO:0031408: oxylipin biosynthetic process	map00010: Glycolysis / Gluconeogenesis ; map00061: Fatty acid biosynthesis ; map00620: Pyruvate metabolism ; map00640: Propanoate metabolism ; map00680: Methane metabolism ; map00720: Carbon fixation pathways in prokaryotes	0	89	890.567	549	493
Apaniculata4897_c0_seq2_len=2059	4-coumarate-- ligase-like 7	2059	XP_011089239	GO:0003987: acetate-CoA ligase activity ; GO:0004321: fatty-acyl-CoA synthase activity ; GO:0005524: ATP binding ; GO:0005777: peroxisome ; GO:0009695: jasmonic acid biosynthetic process ; GO:0031408: oxylipin biosynthetic process ; GO:0047077: Photinus-luciferin 4-monooxygenase (ATP-hydrolyzing) activity ; GO:0055114: oxidation-reduction process	map00010: Glycolysis / Gluconeogenesis ; map00061: Fatty acid biosynthesis ; map00620: Pyruvate metabolism ; map00640: Propanoate metabolism ; map00680: Methane metabolism ; map00720: Carbon fixation pathways in prokaryotes	0	90	917.916	549	497
Apaniculata15269_c0_seq3_len=3219	nad -binding rossmann-fold superfamily protein isoform 1	3219	XP_011098909	GO:0004022: alcohol dehydrogenase (NAD) activity ; GO:0004090: carbonyl reductase (NADPH) activity ; GO:0005777: peroxisome ; GO:0055114: oxidation-reduction process	map00010: Glycolysis / Gluconeogenesis ; map00071: Fatty acid degradation ; map00260: Glycine, serine and threonine metabolism ; map00350: Tyrosine metabolism ; map00590: Arachidonic acid metabolism ; map00592: alpha-Linolenic acid metabolism ; map00625: Chloroalkane and chloroalkene degradation ; map00626: Naphthalene degradation ; map00830: Retinol metabolism ; map00980: Metabolism of xenobioti…	2.17346e-47	94	178.333	93	88
Apaniculata17534_c0_seq1_len=1394	nad -binding rossmann-fold superfamily protein isoform 1	1394	XP_011098909	GO:0004022: alcohol dehydrogenase (NAD) activity ; GO:0004090: carbonyl reductase (NADPH) activity ; GO:0005777: peroxisome ; GO:0055114: oxidation-reduction process	map00010: Glycolysis / Gluconeogenesis ; map00071: Fatty acid degradation ; map00260: Glycine, serine and threonine metabolism ; map00350: Tyrosine metabolism ; map00590: Arachidonic acid metabolism ; map00592: alpha-Linolenic acid metabolism ; map00625: Chloroalkane and chloroalkene degradation ; map00626: Naphthalene degradation ; map00830: Retinol metabolism ; map00980: Metabolism of xenobioti…	1.17655e-49	94	178.333	93	88
Apaniculata11364_c0_seq1_len=2149	alcohol dehydrogenase class-3	2149	KJB11011	GO:0000166: nucleotide binding ; GO:0004022: alcohol dehydrogenase (NAD) activity ; GO:0006069: ethanol oxidation ; GO:0008270: zinc ion binding ; GO:0051903: S-(hydroxymethyl)glutathione dehydrogenase activity	map00010: Glycolysis / Gluconeogenesis ; map00071: Fatty acid degradation ; map00260: Glycine, serine and threonine metabolism ; map00350: Tyrosine metabolism ; map00592: alpha-Linolenic acid metabolism ; map00625: Chloroalkane and chloroalkene degradation ; map00626: Naphthalene degradation ; map00680: Methane metabolism ; map00830: Retinol metabolism ; map00980: Metabolism of xenobiotics by cyt…	0	97	664.455	341	334
Apaniculata11364_c0_seq3_len=2052	alcohol dehydrogenase class-3	2052	KJB11011	GO:0000166: nucleotide binding ; GO:0004022: alcohol dehydrogenase (NAD) activity ; GO:0006069: ethanol oxidation ; GO:0008270: zinc ion binding ; GO:0051903: S-(hydroxymethyl)glutathione dehydrogenase activity	map00010: Glycolysis / Gluconeogenesis ; map00071: Fatty acid degradation ; map00260: Glycine, serine and threonine metabolism ; map00350: Tyrosine metabolism ; map00592: alpha-Linolenic acid metabolism ; map00625: Chloroalkane and chloroalkene degradation ; map00626: Naphthalene degradation ; map00680: Methane metabolism ; map00830: Retinol metabolism ; map00980: Metabolism of xenobiotics by cyt…	0	97	727.243	378	367
Apaniculata23986_c0_seq1_len=1470	alcohol dehydrogenase class-3	1470	XP_011083077	GO:0000166: nucleotide binding ; GO:0004022: alcohol dehydrogenase (NAD) activity ; GO:0006069: ethanol oxidation ; GO:0008270: zinc ion binding ; GO:0051903: S-(hydroxymethyl)glutathione dehydrogenase activity	map00010: Glycolysis / Gluconeogenesis ; map00071: Fatty acid degradation ; map00260: Glycine, serine and threonine metabolism ; map00350: Tyrosine metabolism ; map00592: alpha-Linolenic acid metabolism ; map00625: Chloroalkane and chloroalkene degradation ; map00626: Naphthalene degradation ; map00680: Methane metabolism ; map00830: Retinol metabolism ; map00980: Metabolism of xenobiotics by cyt…	0	97	710.294	378	370
Apaniculata21009_c0_seq10_len=944	alcohol dehydrogenase-like 6	944	XP_011072086	GO:0004022: alcohol dehydrogenase (NAD) activity ; GO:0005737: cytoplasm ; GO:0008270: zinc ion binding ; GO:0009611: response to wounding ; GO:0009805: coumarin biosynthetic process ; GO:0055114: oxidation-reduction process	map00010: Glycolysis / Gluconeogenesis ; map00071: Fatty acid degradation ; map00260: Glycine, serine and threonine metabolism ; map00350: Tyrosine metabolism ; map00592: alpha-Linolenic acid metabolism ; map00625: Chloroalkane and chloroalkene degradation ; map00626: Naphthalene degradation ; map00830: Retinol metabolism ; map00980: Metabolism of xenobiotics by cytochrome P450 ; map00982: Drug m…	1.59697e-50	94	158.303	84	79
Apaniculata21009_c0_seq11_len=2131	alcohol dehydrogenase-like 6	2131	XP_011072086	GO:0004022: alcohol dehydrogenase (NAD) activity ; GO:0005737: cytoplasm ; GO:0008270: zinc ion binding ; GO:0009611: response to wounding ; GO:0009805: coumarin biosynthetic process ; GO:0055114: oxidation-reduction process	map00010: Glycolysis / Gluconeogenesis ; map00071: Fatty acid degradation ; map00260: Glycine, serine and threonine metabolism ; map00350: Tyrosine metabolism ; map00592: alpha-Linolenic acid metabolism ; map00625: Chloroalkane and chloroalkene degradation ; map00626: Naphthalene degradation ; map00830: Retinol metabolism ; map00980: Metabolism of xenobiotics by cytochrome P450 ; map00982: Drug m…	0	83	548.125	365	306
Apaniculata21009_c0_seq12_len=1322	alcohol dehydrogenase-like 6	1322	XP_011072086	GO:0004022: alcohol dehydrogenase (NAD) activity ; GO:0005737: cytoplasm ; GO:0008270: zinc ion binding ; GO:0009611: response to wounding ; GO:0009805: coumarin biosynthetic process ; GO:0055114: oxidation-reduction process	map00010: Glycolysis / Gluconeogenesis ; map00071: Fatty acid degradation ; map00260: Glycine, serine and threonine metabolism ; map00350: Tyrosine metabolism ; map00592: alpha-Linolenic acid metabolism ; map00625: Chloroalkane and chloroalkene degradation ; map00626: Naphthalene degradation ; map00830: Retinol metabolism ; map00980: Metabolism of xenobiotics by cytochrome P450 ; map00982: Drug m…	2.59998e-50	94	158.303	84	79
Apaniculata21009_c0_seq15_len=1660	alcohol dehydrogenase-like 6	1660	XP_011072086	GO:0004022: alcohol dehydrogenase (NAD) activity ; GO:0005737: cytoplasm ; GO:0008270: zinc ion binding ; GO:0009611: response to wounding ; GO:0009805: coumarin biosynthetic process ; GO:0055114: oxidation-reduction process	map00010: Glycolysis / Gluconeogenesis ; map00071: Fatty acid degradation ; map00260: Glycine, serine and threonine metabolism ; map00350: Tyrosine metabolism ; map00592: alpha-Linolenic acid metabolism ; map00625: Chloroalkane and chloroalkene degradation ; map00626: Naphthalene degradation ; map00830: Retinol metabolism ; map00980: Metabolism of xenobiotics by cytochrome P450 ; map00982: Drug m…	0	91	562.762	334	306
Apaniculata21009_c0_seq3_len=1038	alcohol dehydrogenase-like 6	1038	XP_011072086	GO:0004022: alcohol dehydrogenase (NAD) activity ; GO:0005737: cytoplasm ; GO:0008270: zinc ion binding ; GO:0009611: response to wounding ; GO:0009805: coumarin biosynthetic process ; GO:0055114: oxidation-reduction process	map00010: Glycolysis / Gluconeogenesis ; map00071: Fatty acid degradation ; map00260: Glycine, serine and threonine metabolism ; map00350: Tyrosine metabolism ; map00592: alpha-Linolenic acid metabolism ; map00625: Chloroalkane and chloroalkene degradation ; map00626: Naphthalene degradation ; map00830: Retinol metabolism ; map00980: Metabolism of xenobiotics by cytochrome P450 ; map00982: Drug m…	1.11415e-51	94	162.54	86	81
Apaniculata21009_c0_seq7_len=1416	alcohol dehydrogenase-like 6	1416	XP_011072086	GO:0004022: alcohol dehydrogenase (NAD) activity ; GO:0005737: cytoplasm ; GO:0008270: zinc ion binding ; GO:0009611: response to wounding ; GO:0009805: coumarin biosynthetic process ; GO:0055114: oxidation-reduction process	map00010: Glycolysis / Gluconeogenesis ; map00071: Fatty acid degradation ; map00260: Glycine, serine and threonine metabolism ; map00350: Tyrosine metabolism ; map00592: alpha-Linolenic acid metabolism ; map00625: Chloroalkane and chloroalkene degradation ; map00626: Naphthalene degradation ; map00830: Retinol metabolism ; map00980: Metabolism of xenobiotics by cytochrome P450 ; map00982: Drug m…	1.7258e-51	94	162.54	86	81
Apaniculata21578_c0_seq1_len=1295	alcohol dehydrogenase-like 6	1295	XP_011072086	GO:0004022: alcohol dehydrogenase (NAD) activity ; GO:0005737: cytoplasm ; GO:0008270: zinc ion binding ; GO:0009611: response to wounding ; GO:0009805: coumarin biosynthetic process ; GO:0055114: oxidation-reduction process	map00010: Glycolysis / Gluconeogenesis ; map00071: Fatty acid degradation ; map00260: Glycine, serine and threonine metabolism ; map00350: Tyrosine metabolism ; map00592: alpha-Linolenic acid metabolism ; map00625: Chloroalkane and chloroalkene degradation ; map00626: Naphthalene degradation ; map00830: Retinol metabolism ; map00980: Metabolism of xenobiotics by cytochrome P450 ; map00982: Drug m…	2.95458e-137	90	407.527	250	227
Apaniculata21578_c0_seq2_len=2212	alcohol dehydrogenase-like 6	2212	XP_011072086	GO:0004022: alcohol dehydrogenase (NAD) activity ; GO:0005737: cytoplasm ; GO:0008270: zinc ion binding ; GO:0009611: response to wounding ; GO:0009805: coumarin biosynthetic process ; GO:0055114: oxidation-reduction process	map00010: Glycolysis / Gluconeogenesis ; map00071: Fatty acid degradation ; map00260: Glycine, serine and threonine metabolism ; map00350: Tyrosine metabolism ; map00592: alpha-Linolenic acid metabolism ; map00625: Chloroalkane and chloroalkene degradation ; map00626: Naphthalene degradation ; map00830: Retinol metabolism ; map00980: Metabolism of xenobiotics by cytochrome P450 ; map00982: Drug m…	0	91	627.091	371	340
Apaniculata21578_c0_seq5_len=2305	alcohol dehydrogenase-like 6	2305	XP_011072086	GO:0004022: alcohol dehydrogenase (NAD) activity ; GO:0005737: cytoplasm ; GO:0008270: zinc ion binding ; GO:0009611: response to wounding ; GO:0009805: coumarin biosynthetic process ; GO:0055114: oxidation-reduction process	map00010: Glycolysis / Gluconeogenesis ; map00071: Fatty acid degradation ; map00260: Glycine, serine and threonine metabolism ; map00350: Tyrosine metabolism ; map00592: alpha-Linolenic acid metabolism ; map00625: Chloroalkane and chloroalkene degradation ; map00626: Naphthalene degradation ; map00830: Retinol metabolism ; map00980: Metabolism of xenobiotics by cytochrome P450 ; map00982: Drug m…	0	84	612.068	402	340
Apaniculata112378_c0_seq1_len=344	alcohol dehydrogenase	344	XP_011101784	GO:0004022: alcohol dehydrogenase (NAD) activity ; GO:0005737: cytoplasm ; GO:0008270: zinc ion binding ; GO:0055114: oxidation-reduction process	map00010: Glycolysis / Gluconeogenesis ; map00071: Fatty acid degradation ; map00260: Glycine, serine and threonine metabolism ; map00350: Tyrosine metabolism ; map00592: alpha-Linolenic acid metabolism ; map00625: Chloroalkane and chloroalkene degradation ; map00626: Naphthalene degradation ; map00830: Retinol metabolism ; map00980: Metabolism of xenobiotics by cytochrome P450 ; map00982: Drug m…	5.98833e-65	98	209.534	105	103
Apaniculata153498_c0_seq1_len=1055	alcohol dehydrogenase-like 7	1055	EYU17538	GO:0004022: alcohol dehydrogenase (NAD) activity ; GO:0005737: cytoplasm ; GO:0008270: zinc ion binding ; GO:0055114: oxidation-reduction process	map00010: Glycolysis / Gluconeogenesis ; map00071: Fatty acid degradation ; map00260: Glycine, serine and threonine metabolism ; map00350: Tyrosine metabolism ; map00592: alpha-Linolenic acid metabolism ; map00625: Chloroalkane and chloroalkene degradation ; map00626: Naphthalene degradation ; map00830: Retinol metabolism ; map00980: Metabolism of xenobiotics by cytochrome P450 ; map00982: Drug m…	0	88	546.969	344	305
Apaniculata19495_c0_seq3_len=1920	alcohol dehydrogenase 1	1920	XP_011101747	GO:0004022: alcohol dehydrogenase (NAD) activity ; GO:0005737: cytoplasm ; GO:0008270: zinc ion binding ; GO:0055114: oxidation-reduction process	map00010: Glycolysis / Gluconeogenesis ; map00071: Fatty acid degradation ; map00260: Glycine, serine and threonine metabolism ; map00350: Tyrosine metabolism ; map00592: alpha-Linolenic acid metabolism ; map00625: Chloroalkane and chloroalkene degradation ; map00626: Naphthalene degradation ; map00830: Retinol metabolism ; map00980: Metabolism of xenobiotics by cytochrome P450 ; map00982: Drug m…	0	94	446.432	259	245
Apaniculata19495_c0_seq5_len=2048	alcohol dehydrogenase 1	2048	XP_011101747	GO:0004022: alcohol dehydrogenase (NAD) activity ; GO:0005737: cytoplasm ; GO:0008270: zinc ion binding ; GO:0055114: oxidation-reduction process	map00010: Glycolysis / Gluconeogenesis ; map00071: Fatty acid degradation ; map00260: Glycine, serine and threonine metabolism ; map00350: Tyrosine metabolism ; map00592: alpha-Linolenic acid metabolism ; map00625: Chloroalkane and chloroalkene degradation ; map00626: Naphthalene degradation ; map00830: Retinol metabolism ; map00980: Metabolism of xenobiotics by cytochrome P450 ; map00982: Drug m…	0	80	644.81	448	362
Apaniculata19495_c0_seq4_len=2124	alcohol dehydrogenase 1	2124	XP_011101747	GO:0004022: alcohol dehydrogenase (NAD) activity ; GO:0005829: cytosol ; GO:0005886: plasma membrane ; GO:0006970: response to osmotic stress ; GO:0008270: zinc ion binding ; GO:0009862: systemic acquired resistance, salicylic acid mediated signaling pathway ; GO:0010310: regulation of hydrogen peroxide metabolic process ; GO:0051903: S-(hydroxymethyl)glutathione dehydrogenase activity ; GO:00551…	map00010: Glycolysis / Gluconeogenesis ; map00071: Fatty acid degradation ; map00260: Glycine, serine and threonine metabolism ; map00350: Tyrosine metabolism ; map00592: alpha-Linolenic acid metabolism ; map00625: Chloroalkane and chloroalkene degradation ; map00626: Naphthalene degradation ; map00680: Methane metabolism ; map00830: Retinol metabolism ; map00980: Metabolism of xenobiotics by cyt…	3.4933e-178	94	446.432	259	245
Apaniculata22193_c0_seq12_len=787	alcohol dehydrogenase-like 1	787	XP_011081821	GO:0004022: alcohol dehydrogenase (NAD) activity ; GO:0008270: zinc ion binding ; GO:0016829: lyase activity ; GO:0055114: oxidation-reduction process	map00010: Glycolysis / Gluconeogenesis ; map00071: Fatty acid degradation ; map00260: Glycine, serine and threonine metabolism ; map00350: Tyrosine metabolism ; map00592: alpha-Linolenic acid metabolism ; map00625: Chloroalkane and chloroalkene degradation ; map00626: Naphthalene degradation ; map00830: Retinol metabolism ; map00980: Metabolism of xenobiotics by cytochrome P450 ; map00982: Drug m…	2.52628e-115	86	344.739	233	202
Apaniculata22193_c0_seq3_len=1079	alcohol dehydrogenase-like 1	1079	XP_011081821	GO:0004022: alcohol dehydrogenase (NAD) activity ; GO:0008270: zinc ion binding ; GO:0016829: lyase activity ; GO:0055114: oxidation-reduction process	map00010: Glycolysis / Gluconeogenesis ; map00071: Fatty acid degradation ; map00260: Glycine, serine and threonine metabolism ; map00350: Tyrosine metabolism ; map00592: alpha-Linolenic acid metabolism ; map00625: Chloroalkane and chloroalkene degradation ; map00626: Naphthalene degradation ; map00830: Retinol metabolism ; map00980: Metabolism of xenobiotics by cytochrome P450 ; map00982: Drug m…	2.59564e-155	92	451.055	290	268
Apaniculata16924_c0_seq2_len=1370	alcohol dehydrogenase 1	1370	EYU23839	GO:0004022: alcohol dehydrogenase (NAD) activity ; GO:0008270: zinc ion binding ; GO:0055114: oxidation-reduction process	map00010: Glycolysis / Gluconeogenesis ; map00071: Fatty acid degradation ; map00260: Glycine, serine and threonine metabolism ; map00350: Tyrosine metabolism ; map00592: alpha-Linolenic acid metabolism ; map00625: Chloroalkane and chloroalkene degradation ; map00626: Naphthalene degradation ; map00830: Retinol metabolism ; map00980: Metabolism of xenobiotics by cytochrome P450 ; map00982: Drug m…	8.03952e-172	96	453.751	259	249
Apaniculata16924_c0_seq5_len=995	alcohol dehydrogenase 1	995	EYU23839	GO:0004022: alcohol dehydrogenase (NAD) activity ; GO:0008270: zinc ion binding ; GO:0055114: oxidation-reduction process	map00010: Glycolysis / Gluconeogenesis ; map00071: Fatty acid degradation ; map00260: Glycine, serine and threonine metabolism ; map00350: Tyrosine metabolism ; map00592: alpha-Linolenic acid metabolism ; map00625: Chloroalkane and chloroalkene degradation ; map00626: Naphthalene degradation ; map00830: Retinol metabolism ; map00980: Metabolism of xenobiotics by cytochrome P450 ; map00982: Drug m…	0	96	515.768	288	278
Apaniculata19495_c0_seq6_len=1961	alcohol dehydrogenase 1	1961	XP_011101747	GO:0004022: alcohol dehydrogenase (NAD) activity ; GO:0008270: zinc ion binding ; GO:0055114: oxidation-reduction process	map00010: Glycolysis / Gluconeogenesis ; map00071: Fatty acid degradation ; map00260: Glycine, serine and threonine metabolism ; map00350: Tyrosine metabolism ; map00592: alpha-Linolenic acid metabolism ; map00625: Chloroalkane and chloroalkene degradation ; map00626: Naphthalene degradation ; map00830: Retinol metabolism ; map00980: Metabolism of xenobiotics by cytochrome P450 ; map00982: Drug m…	0	86	659.062	419	362
Apaniculata22193_c0_seq1_len=1134	alcohol dehydrogenase-like 1	1134	XP_011081821	GO:0004022: alcohol dehydrogenase (NAD) activity ; GO:0008270: zinc ion binding ; GO:0055114: oxidation-reduction process	map00010: Glycolysis / Gluconeogenesis ; map00071: Fatty acid degradation ; map00260: Glycine, serine and threonine metabolism ; map00350: Tyrosine metabolism ; map00592: alpha-Linolenic acid metabolism ; map00625: Chloroalkane and chloroalkene degradation ; map00626: Naphthalene degradation ; map00830: Retinol metabolism ; map00980: Metabolism of xenobiotics by cytochrome P450 ; map00982: Drug m…	1.26307e-175	89	503.442	322	288
Apaniculata22193_c0_seq4_len=1426	alcohol dehydrogenase-like 1	1426	XP_011081821	GO:0004022: alcohol dehydrogenase (NAD) activity ; GO:0008270: zinc ion binding ; GO:0055114: oxidation-reduction process	map00010: Glycolysis / Gluconeogenesis ; map00071: Fatty acid degradation ; map00260: Glycine, serine and threonine metabolism ; map00350: Tyrosine metabolism ; map00592: alpha-Linolenic acid metabolism ; map00625: Chloroalkane and chloroalkene degradation ; map00626: Naphthalene degradation ; map00830: Retinol metabolism ; map00980: Metabolism of xenobiotics by cytochrome P450 ; map00982: Drug m…	0	93	608.601	379	354
Apaniculata22193_c0_seq8_len=3070	alcohol dehydrogenase-like 1	3070	XP_011081821	GO:0004022: alcohol dehydrogenase (NAD) activity ; GO:0008270: zinc ion binding ; GO:0055114: oxidation-reduction process	map00010: Glycolysis / Gluconeogenesis ; map00071: Fatty acid degradation ; map00260: Glycine, serine and threonine metabolism ; map00350: Tyrosine metabolism ; map00592: alpha-Linolenic acid metabolism ; map00625: Chloroalkane and chloroalkene degradation ; map00626: Naphthalene degradation ; map00830: Retinol metabolism ; map00980: Metabolism of xenobiotics by cytochrome P450 ; map00982: Drug m…	0	93	608.601	379	354
Apaniculata7073_c0_seq2_len=2671	plastidial pyruvate kinase chloroplastic	2671	XP_011076014	GO:0000166: nucleotide binding ; GO:0000287: magnesium ion binding ; GO:0004743: pyruvate kinase activity ; GO:0006096: glycolytic process ; GO:0009507: chloroplast ; GO:0016310: phosphorylation ; GO:0030955: potassium ion binding	map00010: Glycolysis / Gluconeogenesis ; map00230: Purine metabolism ; map00620: Pyruvate metabolism	0	81	1100.12	750	610
Apaniculata24579_c0_seq1_len=3220	pyruvate cytosolic isozyme	3220	CAQ58629	GO:0000287: magnesium ion binding ; GO:0004743: pyruvate kinase activity ; GO:0005524: ATP binding ; GO:0005737: cytoplasm ; GO:0006096: glycolytic process ; GO:0016310: phosphorylation ; GO:0030955: potassium ion binding	map00010: Glycolysis / Gluconeogenesis ; map00230: Purine metabolism ; map00620: Pyruvate metabolism	0	92	922.154	516	478
Apaniculata8909_c0_seq1_len=1972	pyruvate cytosolic isozyme	1972	XP_009757909	GO:0000287: magnesium ion binding ; GO:0004743: pyruvate kinase activity ; GO:0005524: ATP binding ; GO:0005737: cytoplasm ; GO:0006096: glycolytic process ; GO:0016310: phosphorylation ; GO:0030955: potassium ion binding	map00010: Glycolysis / Gluconeogenesis ; map00230: Purine metabolism ; map00620: Pyruvate metabolism	0	96	956.822	508	490
Apaniculata12915_c0_seq1_len=2224	plastidial pyruvate kinase 2-like	2224	XP_011076072	GO:0000287: magnesium ion binding ; GO:0004743: pyruvate kinase activity ; GO:0005524: ATP binding ; GO:0005739: mitochondrion ; GO:0006096: glycolytic process ; GO:0006633: fatty acid biosynthetic process ; GO:0009570: chloroplast stroma ; GO:0010431: seed maturation ; GO:0016310: phosphorylation ; GO:0030955: potassium ion binding	map00010: Glycolysis / Gluconeogenesis ; map00230: Purine metabolism ; map00620: Pyruvate metabolism	0	93	1077.39	579	544
Apaniculata37662_c0_seq1_len=815	plastidial pyruvate kinase 2-like	815	XP_011076072	GO:0000287: magnesium ion binding ; GO:0004743: pyruvate kinase activity ; GO:0005524: ATP binding ; GO:0005739: mitochondrion ; GO:0006096: glycolytic process ; GO:0006633: fatty acid biosynthetic process ; GO:0009570: chloroplast stroma ; GO:0010431: seed maturation ; GO:0016310: phosphorylation ; GO:0030955: potassium ion binding	map00010: Glycolysis / Gluconeogenesis ; map00230: Purine metabolism ; map00620: Pyruvate metabolism	1.61757e-93	89	295.819	176	157
Apaniculata15950_c0_seq3_len=2151	pyruvate kinase isozyme chloroplastic	2151	XP_011070231	GO:0000287: magnesium ion binding ; GO:0004743: pyruvate kinase activity ; GO:0005524: ATP binding ; GO:0006096: glycolytic process ; GO:0006633: fatty acid biosynthetic process ; GO:0009570: chloroplast stroma ; GO:0010431: seed maturation ; GO:0016310: phosphorylation ; GO:0030955: potassium ion binding	map00010: Glycolysis / Gluconeogenesis ; map00230: Purine metabolism ; map00620: Pyruvate metabolism	0	88	949.888	577	510
Apaniculata27273_c0_seq1_len=2339	pyruvate kinase isozyme chloroplastic	2339	XP_011091081	GO:0000287: magnesium ion binding ; GO:0004743: pyruvate kinase activity ; GO:0005524: ATP binding ; GO:0006096: glycolytic process ; GO:0009507: chloroplast ; GO:0016310: phosphorylation ; GO:0030955: potassium ion binding	map00010: Glycolysis / Gluconeogenesis ; map00230: Purine metabolism ; map00620: Pyruvate metabolism	0	94	1052.35	583	553
Apaniculata11631_c0_seq2_len=2442	pyruvate kinase isozyme chloroplastic-like	2442	XP_011088038	GO:0000287: magnesium ion binding ; GO:0004743: pyruvate kinase activity ; GO:0005524: ATP binding ; GO:0006096: glycolytic process ; GO:0009570: chloroplast stroma ; GO:0009832: plant-type cell wall biogenesis ; GO:0010431: seed maturation ; GO:0016049: cell growth ; GO:0016126: sterol biosynthetic process ; GO:0016310: phosphorylation ; GO:0030243: cellulose metabolic process ; GO:0030955: pota…	map00010: Glycolysis / Gluconeogenesis ; map00230: Purine metabolism ; map00620: Pyruvate metabolism	0	87	911.368	568	499
Apaniculata19525_c0_seq4_len=1622	pyruvate cytosolic isozyme-like	1622	XP_011094439	GO:0000287: magnesium ion binding ; GO:0004743: pyruvate kinase activity ; GO:0005829: cytosol ; GO:0006096: glycolytic process ; GO:0016020: membrane ; GO:0016310: phosphorylation ; GO:0030955: potassium ion binding ; GO:0046686: response to cadmium ion	map00010: Glycolysis / Gluconeogenesis ; map00230: Purine metabolism ; map00620: Pyruvate metabolism	0	95	688.337	369	353
Apaniculata12218_c0_seq2_len=1126	pyruvate cytosolic isozyme-like	1126	XP_011077242	GO:0000287: magnesium ion binding ; GO:0004743: pyruvate kinase activity ; GO:0006096: glycolytic process ; GO:0016310: phosphorylation ; GO:0030955: potassium ion binding	map00010: Glycolysis / Gluconeogenesis ; map00230: Purine metabolism ; map00620: Pyruvate metabolism	0	92	562.377	321	298
Apaniculata16050_c0_seq2_len=926	pyruvate cytosolic isozyme-like	926	KDP29239	GO:0000287: magnesium ion binding ; GO:0004743: pyruvate kinase activity ; GO:0006096: glycolytic process ; GO:0016310: phosphorylation ; GO:0030955: potassium ion binding	map00010: Glycolysis / Gluconeogenesis ; map00230: Purine metabolism ; map00620: Pyruvate metabolism	7.30843e-93	89	188.348	111	99
Apaniculata16393_c0_seq2_len=528	pyruvate cytosolic isozyme	528	XP_009385981	GO:0000287: magnesium ion binding ; GO:0004743: pyruvate kinase activity ; GO:0006096: glycolytic process ; GO:0016310: phosphorylation ; GO:0030955: potassium ion binding	map00010: Glycolysis / Gluconeogenesis ; map00230: Purine metabolism ; map00620: Pyruvate metabolism	1.98196e-33	93	130.183	66	62
Apaniculata16393_c0_seq3_len=327	pyruvate cytosolic isozyme	327	XP_009385981	GO:0000287: magnesium ion binding ; GO:0004743: pyruvate kinase activity ; GO:0006096: glycolytic process ; GO:0016310: phosphorylation ; GO:0030955: potassium ion binding	map00010: Glycolysis / Gluconeogenesis ; map00230: Purine metabolism ; map00620: Pyruvate metabolism	1.93276e-34	93	130.183	66	62
Apaniculata16393_c0_seq4_len=698	pyruvate cytosolic isozyme	698	XP_009385981	GO:0000287: magnesium ion binding ; GO:0004743: pyruvate kinase activity ; GO:0006096: glycolytic process ; GO:0016310: phosphorylation ; GO:0030955: potassium ion binding	map00010: Glycolysis / Gluconeogenesis ; map00230: Purine metabolism ; map00620: Pyruvate metabolism	9.90311e-33	93	130.183	66	62
Apaniculata17159_c0_seq1_len=2578	pyruvate cytosolic isozyme-like	2578	KEH24102	GO:0000287: magnesium ion binding ; GO:0004743: pyruvate kinase activity ; GO:0006096: glycolytic process ; GO:0016310: phosphorylation ; GO:0030955: potassium ion binding	map00010: Glycolysis / Gluconeogenesis ; map00230: Purine metabolism ; map00620: Pyruvate metabolism	2.44081e-94	98	311.997	158	156
Apaniculata19525_c0_seq1_len=3474	pyruvate cytosolic isozyme-like	3474	XP_011094439	GO:0000287: magnesium ion binding ; GO:0004743: pyruvate kinase activity ; GO:0006096: glycolytic process ; GO:0016310: phosphorylation ; GO:0030955: potassium ion binding	map00010: Glycolysis / Gluconeogenesis ; map00230: Purine metabolism ; map00620: Pyruvate metabolism	0	96	998.038	527	509
Apaniculata25971_c0_seq1_len=2372	pyruvate cytosolic isozyme-like	2372	XP_011094439	GO:0000287: magnesium ion binding ; GO:0004743: pyruvate kinase activity ; GO:0006096: glycolytic process ; GO:0016310: phosphorylation ; GO:0030955: potassium ion binding	map00010: Glycolysis / Gluconeogenesis ; map00230: Purine metabolism ; map00620: Pyruvate metabolism	0	97	1021.92	527	513
Apaniculata28805_c0_seq1_len=1547	pyruvate cytosolic isozyme	1547	XP_009351777	GO:0000287: magnesium ion binding ; GO:0004743: pyruvate kinase activity ; GO:0006096: glycolytic process ; GO:0016310: phosphorylation ; GO:0030955: potassium ion binding	map00010: Glycolysis / Gluconeogenesis ; map00230: Purine metabolism ; map00620: Pyruvate metabolism	0	96	832.402	450	433
Apaniculata5855_c0_seq1_len=858	pyruvate cytosolic isozyme-like	858	XP_010909117	GO:0000287: magnesium ion binding ; GO:0004743: pyruvate kinase activity ; GO:0006096: glycolytic process ; GO:0016310: phosphorylation ; GO:0030955: potassium ion binding	map00010: Glycolysis / Gluconeogenesis ; map00230: Purine metabolism ; map00620: Pyruvate metabolism	1.37057e-118	88	356.295	214	190
Apaniculata5855_c0_seq2_len=442	pyruvate cytosolic isozyme-like	442	AFK46585	GO:0000287: magnesium ion binding ; GO:0004743: pyruvate kinase activity ; GO:0006096: glycolytic process ; GO:0016310: phosphorylation ; GO:0030955: potassium ion binding	map00010: Glycolysis / Gluconeogenesis ; map00230: Purine metabolism ; map00620: Pyruvate metabolism	6.04136e-57	89	189.504	111	99
Apaniculata13056_c1_seq1_len=1383	l-lactate dehydrogenase b-like	1383	XP_011081231	GO:0004459: L-lactate dehydrogenase activity ; GO:0005737: cytoplasm ; GO:0006096: glycolytic process ; GO:0044262: cellular carbohydrate metabolic process ; GO:0055114: oxidation-reduction process	map00010: Glycolysis / Gluconeogenesis ; map00270: Cysteine and methionine metabolism ; map00620: Pyruvate metabolism ; map00640: Propanoate metabolism	0	95	629.017	348	332
Apaniculata13056_c1_seq2_len=785	l-lactate dehydrogenase b-like	785	XP_009598874	GO:0004459: L-lactate dehydrogenase activity ; GO:0005737: cytoplasm ; GO:0006096: glycolytic process ; GO:0044262: cellular carbohydrate metabolic process ; GO:0055114: oxidation-reduction process	map00010: Glycolysis / Gluconeogenesis ; map00270: Cysteine and methionine metabolism ; map00620: Pyruvate metabolism ; map00640: Propanoate metabolism	1.62806e-87	96	272.707	150	144
Apaniculata165390_c0_seq1_len=245	aldehyde dehydrogenase family 3 member h1-like isoform x1	245	EYU23872	GO:0004030: aldehyde dehydrogenase [NAD(P)+] activity ; GO:0006081: cellular aldehyde metabolic process ; GO:0009536: plastid ; GO:0012505: endomembrane system ; GO:0055114: oxidation-reduction process	map00010: Glycolysis / Gluconeogenesis ; map00340: Histidine metabolism ; map00350: Tyrosine metabolism ; map00360: Phenylalanine metabolism ; map00410: beta-Alanine metabolism ; map00980: Metabolism of xenobiotics by cytochrome P450 ; map00982: Drug metabolism - cytochrome P450	1.60895e-24	80	101.293	77	62
Apaniculata16308_c0_seq2_len=1719	aldehyde dehydrogenase family 3 member f1-like	1719	XP_011080288	GO:0004030: aldehyde dehydrogenase [NAD(P)+] activity ; GO:0006081: cellular aldehyde metabolic process ; GO:0055114: oxidation-reduction process	map00010: Glycolysis / Gluconeogenesis ; map00340: Histidine metabolism ; map00350: Tyrosine metabolism ; map00360: Phenylalanine metabolism ; map00410: beta-Alanine metabolism ; map00980: Metabolism of xenobiotics by cytochrome P450 ; map00982: Drug metabolism - cytochrome P450	0	89	496.893	346	310
Apaniculata16308_c0_seq6_len=1391	aldehyde dehydrogenase family 3 member f1-like	1391	XP_011080288	GO:0004030: aldehyde dehydrogenase [NAD(P)+] activity ; GO:0006081: cellular aldehyde metabolic process ; GO:0055114: oxidation-reduction process	map00010: Glycolysis / Gluconeogenesis ; map00340: Histidine metabolism ; map00350: Tyrosine metabolism ; map00360: Phenylalanine metabolism ; map00410: beta-Alanine metabolism ; map00980: Metabolism of xenobiotics by cytochrome P450 ; map00982: Drug metabolism - cytochrome P450	0	89	610.527	366	328
Apaniculata3141_c0_seq1_len=1964	aldehyde dehydrogenase family 3 member f1-like	1964	XP_011080288	GO:0004030: aldehyde dehydrogenase [NAD(P)+] activity ; GO:0006081: cellular aldehyde metabolic process ; GO:0055114: oxidation-reduction process	map00010: Glycolysis / Gluconeogenesis ; map00340: Histidine metabolism ; map00350: Tyrosine metabolism ; map00360: Phenylalanine metabolism ; map00410: beta-Alanine metabolism ; map00980: Metabolism of xenobiotics by cytochrome P450 ; map00982: Drug metabolism - cytochrome P450	0	84	684.485	474	400
Apaniculata3141_c0_seq2_len=1528	aldehyde dehydrogenase family 3 member f1-like	1528	XP_011080288	GO:0004030: aldehyde dehydrogenase [NAD(P)+] activity ; GO:0006081: cellular aldehyde metabolic process ; GO:0055114: oxidation-reduction process	map00010: Glycolysis / Gluconeogenesis ; map00340: Histidine metabolism ; map00350: Tyrosine metabolism ; map00360: Phenylalanine metabolism ; map00410: beta-Alanine metabolism ; map00980: Metabolism of xenobiotics by cytochrome P450 ; map00982: Drug metabolism - cytochrome P450	0	86	581.252	377	325
Apaniculata3260_c0_seq2_len=1217	aldehyde dehydrogenase family 3 member f1-like	1217	XP_011080288	GO:0004030: aldehyde dehydrogenase [NAD(P)+] activity ; GO:0006081: cellular aldehyde metabolic process ; GO:0055114: oxidation-reduction process	map00010: Glycolysis / Gluconeogenesis ; map00340: Histidine metabolism ; map00350: Tyrosine metabolism ; map00360: Phenylalanine metabolism ; map00410: beta-Alanine metabolism ; map00980: Metabolism of xenobiotics by cytochrome P450 ; map00982: Drug metabolism - cytochrome P450	2.0716e-166	83	485.337	359	300
Apaniculata16438_c0_seq1_len=3263	4-coumarate-- ligase-like 5	3263	XP_011099557	GO:0003987: acetate-CoA ligase activity ; GO:0005524: ATP binding ; GO:0005777: peroxisome ; GO:0009620: response to fungus ; GO:0009695: jasmonic acid biosynthetic process ; GO:0009753: response to jasmonic acid ; GO:0010200: response to chitin	map00010: Glycolysis / Gluconeogenesis ; map00620: Pyruvate metabolism ; map00640: Propanoate metabolism ; map00680: Methane metabolism ; map00720: Carbon fixation pathways in prokaryotes	0	92	928.317	555	513
Apaniculata6176_c0_seq1_len=2492	4-coumarate-- ligase-like 5	2492	XP_011099557	GO:0003987: acetate-CoA ligase activity ; GO:0005524: ATP binding ; GO:0005777: peroxisome ; GO:0009620: response to fungus ; GO:0009695: jasmonic acid biosynthetic process ; GO:0009753: response to jasmonic acid ; GO:0010200: response to chitin	map00010: Glycolysis / Gluconeogenesis ; map00620: Pyruvate metabolism ; map00640: Propanoate metabolism ; map00680: Methane metabolism ; map00720: Carbon fixation pathways in prokaryotes	0	92	928.317	555	513
Apaniculata25547_c0_seq1_len=2905	acetate-- ligase chloroplastic glyoxysomal-like	2905	XP_011098984	GO:0003987: acetate-CoA ligase activity ; GO:0005524: ATP binding ; GO:0005829: cytosol ; GO:0006094: gluconeogenesis ; GO:0006631: fatty acid metabolic process ; GO:0007010: cytoskeleton organization ; GO:0009514: glyoxysome ; GO:0009570: chloroplast stroma ; GO:0010498: proteasomal protein catabolic process ; GO:0016208: AMP binding ; GO:0019427: acetyl-CoA biosynthetic process from acetate ; G…	map00010: Glycolysis / Gluconeogenesis ; map00620: Pyruvate metabolism ; map00640: Propanoate metabolism ; map00680: Methane metabolism ; map00720: Carbon fixation pathways in prokaryotes	0	89	1333.93	771	690
Apaniculata30813_c0_seq1_len=2581	probable acyl-activating enzyme peroxisomal	2581	XP_011096943	GO:0003987: acetate-CoA ligase activity ; GO:0005777: peroxisome ; GO:0006631: fatty acid metabolic process	map00010: Glycolysis / Gluconeogenesis ; map00620: Pyruvate metabolism ; map00640: Propanoate metabolism ; map00680: Methane metabolism ; map00720: Carbon fixation pathways in prokaryotes	0	89	1192.56	723	650
Apaniculata18073_c0_seq3_len=3801	acyl-activating enzyme 18	3801	AFD33358	GO:0003987: acetate-CoA ligase activity ; GO:0008152: metabolic process	map00010: Glycolysis / Gluconeogenesis ; map00620: Pyruvate metabolism ; map00640: Propanoate metabolism ; map00680: Methane metabolism ; map00720: Carbon fixation pathways in prokaryotes	0	81	640.573	424	344
Apaniculata21385_c0_seq5_len=400	4-coumarate-- ligase 1-like	400	XP_011069903	GO:0003987: acetate-CoA ligase activity ; GO:0008152: metabolic process	map00010: Glycolysis / Gluconeogenesis ; map00620: Pyruvate metabolism ; map00640: Propanoate metabolism ; map00680: Methane metabolism ; map00720: Carbon fixation pathways in prokaryotes	7.65263e-52	85	179.489	115	98
Apaniculata22493_c0_seq23_len=4798	acyl-activating enzyme 18	4798	AFD33358	GO:0003987: acetate-CoA ligase activity ; GO:0008152: metabolic process	map00010: Glycolysis / Gluconeogenesis ; map00620: Pyruvate metabolism ; map00640: Propanoate metabolism ; map00680: Methane metabolism ; map00720: Carbon fixation pathways in prokaryotes	0	87	650.203	391	344
Apaniculata117275_c0_seq1_len=260	enolase	260	CAA41116	GO:0000015: phosphopyruvate hydratase complex ; GO:0000287: magnesium ion binding ; GO:0003677: DNA binding ; GO:0004634: phosphopyruvate hydratase activity ; GO:0005507: copper ion binding ; GO:0005634: nucleus ; GO:0005740: mitochondrial envelope ; GO:0005886: plasma membrane ; GO:0006094: gluconeogenesis ; GO:0006096: glycolytic process ; GO:0006098: pentose-phosphate shunt ; GO:0006351: trans…	map00010: Glycolysis / Gluconeogenesis ; map00680: Methane metabolism	2.99459e-49	95	166.007	86	82
Apaniculata12226_c0_seq1_len=274	bifunctional enolase 2 transcriptional activator-like	274	BAD94751	GO:0000015: phosphopyruvate hydratase complex ; GO:0000287: magnesium ion binding ; GO:0003677: DNA binding ; GO:0004634: phosphopyruvate hydratase activity ; GO:0005507: copper ion binding ; GO:0005634: nucleus ; GO:0005740: mitochondrial envelope ; GO:0005886: plasma membrane ; GO:0006094: gluconeogenesis ; GO:0006096: glycolytic process ; GO:0006098: pentose-phosphate shunt ; GO:0006351: trans…	map00010: Glycolysis / Gluconeogenesis ; map00680: Methane metabolism	8.81665e-54	97	176.022	91	89
Apaniculata82550_c0_seq1_len=490	phosphopyruvate hydratase family protein	490	AAY34909	GO:0000015: phosphopyruvate hydratase complex ; GO:0000287: magnesium ion binding ; GO:0003677: DNA binding ; GO:0004634: phosphopyruvate hydratase activity ; GO:0005507: copper ion binding ; GO:0005634: nucleus ; GO:0005740: mitochondrial envelope ; GO:0005886: plasma membrane ; GO:0006094: gluconeogenesis ; GO:0006096: glycolytic process ; GO:0006098: pentose-phosphate shunt ; GO:0006351: trans…	map00010: Glycolysis / Gluconeogenesis ; map00680: Methane metabolism	3.68385e-69	99	214.927	109	108
Apaniculata16140_c0_seq1_len=2553	cytosolic enolase 3-like	2553	XP_011089410	GO:0000015: phosphopyruvate hydratase complex ; GO:0000287: magnesium ion binding ; GO:0004634: phosphopyruvate hydratase activity ; GO:0005634: nucleus ; GO:0006096: glycolytic process	map00010: Glycolysis / Gluconeogenesis ; map00680: Methane metabolism	0	95	885.174	472	452
Apaniculata16140_c0_seq3_len=1659	cytosolic enolase 3-like	1659	XP_011089410	GO:0000015: phosphopyruvate hydratase complex ; GO:0000287: magnesium ion binding ; GO:0004634: phosphopyruvate hydratase activity ; GO:0005634: nucleus ; GO:0006096: glycolytic process	map00010: Glycolysis / Gluconeogenesis ; map00680: Methane metabolism	0	92	836.639	470	434
Apaniculata16140_c0_seq5_len=2604	cytosolic enolase 3-like	2604	XP_011089410	GO:0000015: phosphopyruvate hydratase complex ; GO:0000287: magnesium ion binding ; GO:0004634: phosphopyruvate hydratase activity ; GO:0005634: nucleus ; GO:0006096: glycolytic process	map00010: Glycolysis / Gluconeogenesis ; map00680: Methane metabolism	0	92	874.774	489	452
Apaniculata21264_c0_seq2_len=434	phosphopyruvate hydratase family protein	434	XP_011094426	GO:0000015: phosphopyruvate hydratase complex ; GO:0000287: magnesium ion binding ; GO:0004634: phosphopyruvate hydratase activity ; GO:0006096: glycolytic process	map00010: Glycolysis / Gluconeogenesis ; map00680: Methane metabolism	1.06677e-56	93	191.045	103	96
Apaniculata25588_c0_seq1_len=647	enolase-like	647	XP_011094426	GO:0000015: phosphopyruvate hydratase complex ; GO:0000287: magnesium ion binding ; GO:0004634: phosphopyruvate hydratase activity ; GO:0006096: glycolytic process	map00010: Glycolysis / Gluconeogenesis ; map00680: Methane metabolism	4.4636e-119	98	354.755	177	174
Apaniculata4618_c0_seq1_len=1767	enolase	1767	XP_011094426	GO:0000015: phosphopyruvate hydratase complex ; GO:0000287: magnesium ion binding ; GO:0004634: phosphopyruvate hydratase activity ; GO:0006096: glycolytic process	map00010: Glycolysis / Gluconeogenesis ; map00680: Methane metabolism	0	97	877.085	444	434
Apaniculata92695_c0_seq1_len=534	enolase-like	534	XP_011101486	GO:0000015: phosphopyruvate hydratase complex ; GO:0000287: magnesium ion binding ; GO:0004634: phosphopyruvate hydratase activity ; GO:0006096: glycolytic process	map00010: Glycolysis / Gluconeogenesis ; map00680: Methane metabolism	4.24043e-108	98	325.094	165	163
Apaniculata95802_c0_seq1_len=210	bifunctional enolase 2 transcriptional activator-like	210	XP_004303035	GO:0000015: phosphopyruvate hydratase complex ; GO:0000287: magnesium ion binding ; GO:0004634: phosphopyruvate hydratase activity ; GO:0006096: glycolytic process	map00010: Glycolysis / Gluconeogenesis ; map00680: Methane metabolism	2.21708e-40	100	144.436	69	69
Apaniculata45610_c0_seq1_len=1930	enolase chloroplastic	1930	XP_006345074	GO:0000015: phosphopyruvate hydratase complex ; GO:0000287: magnesium ion binding ; GO:0004634: phosphopyruvate hydratase activity ; GO:0006096: glycolytic process ; GO:0009570: chloroplast stroma ; GO:0010090: trichome morphogenesis	map00010: Glycolysis / Gluconeogenesis ; map00680: Methane metabolism	0	91	826.239	491	447
Apaniculata20714_c0_seq1_len=875	phosphopyruvate hydratase family protein	875	XP_011094426	GO:0000015: phosphopyruvate hydratase complex ; GO:0000287: magnesium ion binding ; GO:0004634: phosphopyruvate hydratase activity ; GO:0006096: glycolytic process ; GO:0016787: hydrolase activity	map00010: Glycolysis / Gluconeogenesis ; map00680: Methane metabolism	1.29892e-76	98	219.55	108	106
Apaniculata20714_c0_seq3_len=778	phosphopyruvate hydratase family protein	778	XP_011094426	GO:0000015: phosphopyruvate hydratase complex ; GO:0000287: magnesium ion binding ; GO:0004634: phosphopyruvate hydratase activity ; GO:0006096: glycolytic process ; GO:0016787: hydrolase activity	map00010: Glycolysis / Gluconeogenesis ; map00680: Methane metabolism	3.95422e-108	98	328.946	161	159
Apaniculata23352_c0_seq1_len=4067	glyceraldehyde-3-phosphate cytosolic-like	4067	XP_011078028	GO:0004365: glyceraldehyde-3-phosphate dehydrogenase (NAD+) (phosphorylating) activity ; GO:0005737: cytoplasm ; GO:0006006: glucose metabolic process ; GO:0006096: glycolytic process ; GO:0050661: NADP binding ; GO:0051287: NAD binding ; GO:0055114: oxidation-reduction process	map00010: Glycolysis / Gluconeogenesis ; map00710: Carbon fixation in photosynthetic organisms	0	74	638.647	497	368
Apaniculata23357_c0_seq1_len=1972	glyceraldehyde-3-phosphate cytosolic-like	1972	XP_011073006	GO:0004365: glyceraldehyde-3-phosphate dehydrogenase (NAD+) (phosphorylating) activity ; GO:0005737: cytoplasm ; GO:0006006: glucose metabolic process ; GO:0006096: glycolytic process ; GO:0050661: NADP binding ; GO:0051287: NAD binding ; GO:0055114: oxidation-reduction process	map00010: Glycolysis / Gluconeogenesis ; map00710: Carbon fixation in photosynthetic organisms	0	96	597.43	335	324
Apaniculata238966_c0_seq1_len=842	glyceraldehyde-3-phosphate dehydrogenase	842	XP_011097322	GO:0004365: glyceraldehyde-3-phosphate dehydrogenase (NAD+) (phosphorylating) activity ; GO:0005737: cytoplasm ; GO:0006006: glucose metabolic process ; GO:0006096: glycolytic process ; GO:0050661: NADP binding ; GO:0051287: NAD binding ; GO:0055114: oxidation-reduction process	map00010: Glycolysis / Gluconeogenesis ; map00710: Carbon fixation in photosynthetic organisms	7.5906e-135	97	394.045	205	199
Apaniculata272699_c0_seq1_len=263	glyceraldehyde-3-phosphate cytosolic-like	263	XP_010320598	GO:0004365: glyceraldehyde-3-phosphate dehydrogenase (NAD+) (phosphorylating) activity ; GO:0005737: cytoplasm ; GO:0006006: glucose metabolic process ; GO:0006096: glycolytic process ; GO:0050661: NADP binding ; GO:0051287: NAD binding ; GO:0055114: oxidation-reduction process	map00010: Glycolysis / Gluconeogenesis ; map00710: Carbon fixation in photosynthetic organisms	3.30766e-41	97	144.821	87	85
Apaniculata28910_c0_seq1_len=1856	glyceraldehyde-3-phosphate dehydrogenase chloroplastic-like	1856	XP_011086336	GO:0004365: glyceraldehyde-3-phosphate dehydrogenase (NAD+) (phosphorylating) activity ; GO:0006006: glucose metabolic process ; GO:0006096: glycolytic process ; GO:0009507: chloroplast ; GO:0050661: NADP binding ; GO:0051287: NAD binding ; GO:0055114: oxidation-reduction process ; GO:0080022: primary root development ; GO:0080144: amino acid homeostasis	map00010: Glycolysis / Gluconeogenesis ; map00710: Carbon fixation in photosynthetic organisms	0	93	721.85	408	380
Apaniculata19704_c0_seq24_len=1568	glyceraldehyde-3-phosphate dehydrogenase chloroplastic-like	1568	XP_009780936	GO:0004365: glyceraldehyde-3-phosphate dehydrogenase (NAD+) (phosphorylating) activity ; GO:0006098: pentose-phosphate shunt ; GO:0006364: rRNA processing ; GO:0006636: unsaturated fatty acid biosynthetic process ; GO:0009535: chloroplast thylakoid membrane ; GO:0009570: chloroplast stroma ; GO:0009637: response to blue light ; GO:0009644: response to high light intensity ; GO:0009749: response t…	map00010: Glycolysis / Gluconeogenesis ; map00710: Carbon fixation in photosynthetic organisms	1.28916e-119	97	368.622	232	226
Apaniculata21143_c0_seq1_len=876	glyceraldehyde-3-phosphate dehydrogenase chloroplastic-like	876	XP_009780936	GO:0004365: glyceraldehyde-3-phosphate dehydrogenase (NAD+) (phosphorylating) activity ; GO:0006098: pentose-phosphate shunt ; GO:0006364: rRNA processing ; GO:0006636: unsaturated fatty acid biosynthetic process ; GO:0009535: chloroplast thylakoid membrane ; GO:0009570: chloroplast stroma ; GO:0009637: response to blue light ; GO:0009644: response to high light intensity ; GO:0009749: response t…	map00010: Glycolysis / Gluconeogenesis ; map00710: Carbon fixation in photosynthetic organisms	4.34207e-123	97	368.622	232	226
Apaniculata23492_c0_seq1_len=601	glyceraldehyde-3-phosphate dehydrogenase chloroplastic	601	XP_011074072	GO:0004365: glyceraldehyde-3-phosphate dehydrogenase (NAD+) (phosphorylating) activity ; GO:0006098: pentose-phosphate shunt ; GO:0006364: rRNA processing ; GO:0006636: unsaturated fatty acid biosynthetic process ; GO:0009535: chloroplast thylakoid membrane ; GO:0009570: chloroplast stroma ; GO:0009637: response to blue light ; GO:0009644: response to high light intensity ; GO:0009749: response t…	map00010: Glycolysis / Gluconeogenesis ; map00710: Carbon fixation in photosynthetic organisms	6.57647e-128	95	377.096	200	191
Apaniculata23895_c0_seq1_len=700	phosphoglycerate kinase	700	KEH15368	GO:0004618: phosphoglycerate kinase activity ; GO:0005524: ATP binding ; GO:0005634: nucleus ; GO:0005774: vacuolar membrane ; GO:0005794: Golgi apparatus ; GO:0005829: cytosol ; GO:0005886: plasma membrane ; GO:0006096: glycolytic process ; GO:0009506: plasmodesma ; GO:0009570: chloroplast stroma ; GO:0016310: phosphorylation ; GO:0034976: response to endoplasmic reticulum stress ; GO:0046685: r…	map00010: Glycolysis / Gluconeogenesis ; map00710: Carbon fixation in photosynthetic organisms	5.8829e-64	99	207.223	107	106
Apaniculata14564_c1_seq1_len=1014	phosphoglycerate cytosolic	1014	ACJ11718	GO:0004618: phosphoglycerate kinase activity ; GO:0005524: ATP binding ; GO:0005634: nucleus ; GO:0005774: vacuolar membrane ; GO:0005829: cytosol ; GO:0005886: plasma membrane ; GO:0006096: glycolytic process ; GO:0009506: plasmodesma ; GO:0009570: chloroplast stroma ; GO:0016310: phosphorylation ; GO:0034976: response to endoplasmic reticulum stress ; GO:0046685: response to arsenic-containing …	map00010: Glycolysis / Gluconeogenesis ; map00710: Carbon fixation in photosynthetic organisms	0	98	539.265	300	294
Apaniculata14564_c1_seq2_len=1905	phosphoglycerate cytosolic-like	1905	ACJ11718	GO:0004618: phosphoglycerate kinase activity ; GO:0005524: ATP binding ; GO:0005634: nucleus ; GO:0005774: vacuolar membrane ; GO:0005829: cytosol ; GO:0005886: plasma membrane ; GO:0006096: glycolytic process ; GO:0009506: plasmodesma ; GO:0009570: chloroplast stroma ; GO:0016310: phosphorylation ; GO:0034976: response to endoplasmic reticulum stress ; GO:0046685: response to arsenic-containing …	map00010: Glycolysis / Gluconeogenesis ; map00710: Carbon fixation in photosynthetic organisms	0	98	538.88	300	294
Apaniculata22057_c0_seq27_len=2595	phosphoglycerate cytosolic-like	2595	XP_011095716	GO:0004618: phosphoglycerate kinase activity ; GO:0005524: ATP binding ; GO:0005634: nucleus ; GO:0005774: vacuolar membrane ; GO:0005829: cytosol ; GO:0005886: plasma membrane ; GO:0006096: glycolytic process ; GO:0009506: plasmodesma ; GO:0009570: chloroplast stroma ; GO:0016310: phosphorylation ; GO:0034976: response to endoplasmic reticulum stress ; GO:0046685: response to arsenic-containing …	map00010: Glycolysis / Gluconeogenesis ; map00710: Carbon fixation in photosynthetic organisms	3.6003e-175	96	313.153	193	187
Apaniculata22057_c0_seq40_len=2024	phosphoglycerate cytosolic-like	2024	XP_011095716	GO:0004618: phosphoglycerate kinase activity ; GO:0005524: ATP binding ; GO:0005634: nucleus ; GO:0005774: vacuolar membrane ; GO:0005829: cytosol ; GO:0005886: plasma membrane ; GO:0006096: glycolytic process ; GO:0009506: plasmodesma ; GO:0009570: chloroplast stroma ; GO:0016310: phosphorylation ; GO:0034976: response to endoplasmic reticulum stress ; GO:0046685: response to arsenic-containing …	map00010: Glycolysis / Gluconeogenesis ; map00710: Carbon fixation in photosynthetic organisms	0	89	671.003	431	386
Apaniculata22057_c0_seq42_len=1934	phosphoglycerate cytosolic-like	1934	XP_011095716	GO:0004618: phosphoglycerate kinase activity ; GO:0005524: ATP binding ; GO:0005634: nucleus ; GO:0005774: vacuolar membrane ; GO:0005829: cytosol ; GO:0005886: plasma membrane ; GO:0006096: glycolytic process ; GO:0009506: plasmodesma ; GO:0009570: chloroplast stroma ; GO:0016310: phosphorylation ; GO:0034976: response to endoplasmic reticulum stress ; GO:0046685: response to arsenic-containing …	map00010: Glycolysis / Gluconeogenesis ; map00710: Carbon fixation in photosynthetic organisms	0	96	687.567	401	386
Apaniculata22057_c0_seq54_len=2507	phosphoglycerate cytosolic-like	2507	XP_011095716	GO:0004618: phosphoglycerate kinase activity ; GO:0005524: ATP binding ; GO:0005634: nucleus ; GO:0005774: vacuolar membrane ; GO:0005829: cytosol ; GO:0005886: plasma membrane ; GO:0006096: glycolytic process ; GO:0009506: plasmodesma ; GO:0009570: chloroplast stroma ; GO:0016310: phosphorylation ; GO:0034976: response to endoplasmic reticulum stress ; GO:0046685: response to arsenic-containing …	map00010: Glycolysis / Gluconeogenesis ; map00710: Carbon fixation in photosynthetic organisms	0	96	521.546	309	298
Apaniculata22589_c0_seq40_len=1550	phosphoglycerate kinase isoform 1	1550	ACJ11718	GO:0004618: phosphoglycerate kinase activity ; GO:0005524: ATP binding ; GO:0005634: nucleus ; GO:0005774: vacuolar membrane ; GO:0005829: cytosol ; GO:0005886: plasma membrane ; GO:0006096: glycolytic process ; GO:0009506: plasmodesma ; GO:0009570: chloroplast stroma ; GO:0016310: phosphorylation ; GO:0034976: response to endoplasmic reticulum stress ; GO:0046685: response to arsenic-containing …	map00010: Glycolysis / Gluconeogenesis ; map00710: Carbon fixation in photosynthetic organisms	0	96	573.548	336	323
Apaniculata22589_c0_seq5_len=1614	phosphoglycerate cytosolic-like	1614	ACJ11718	GO:0004618: phosphoglycerate kinase activity ; GO:0005524: ATP binding ; GO:0005634: nucleus ; GO:0005774: vacuolar membrane ; GO:0005829: cytosol ; GO:0005886: plasma membrane ; GO:0006096: glycolytic process ; GO:0009506: plasmodesma ; GO:0009570: chloroplast stroma ; GO:0016310: phosphorylation ; GO:0034976: response to endoplasmic reticulum stress ; GO:0046685: response to arsenic-containing …	map00010: Glycolysis / Gluconeogenesis ; map00710: Carbon fixation in photosynthetic organisms	8.07727e-149	97	318.161	193	189
Apaniculata22589_c0_seq57_len=2125	phosphoglycerate cytosolic-like	2125	XP_011095716	GO:0004618: phosphoglycerate kinase activity ; GO:0005524: ATP binding ; GO:0005634: nucleus ; GO:0005774: vacuolar membrane ; GO:0005829: cytosol ; GO:0005886: plasma membrane ; GO:0006096: glycolytic process ; GO:0009506: plasmodesma ; GO:0009570: chloroplast stroma ; GO:0016310: phosphorylation ; GO:0034976: response to endoplasmic reticulum stress ; GO:0046685: response to arsenic-containing …	map00010: Glycolysis / Gluconeogenesis ; map00710: Carbon fixation in photosynthetic organisms	1.74864e-171	96	206.068	112	108
Apaniculata23353_c0_seq1_len=1812	phosphoglycerate chloroplastic	1812	XP_011086346	GO:0004618: phosphoglycerate kinase activity ; GO:0005524: ATP binding ; GO:0006096: glycolytic process ; GO:0009507: chloroplast ; GO:0016310: phosphorylation ; GO:0019253: reductive pentose-phosphate cycle	map00010: Glycolysis / Gluconeogenesis ; map00710: Carbon fixation in photosynthetic organisms	0	96	800.816	449	432
Apaniculata22057_c0_seq23_len=2238	phosphoglycerate cytosolic-like	2238	XP_011095716	GO:0004618: phosphoglycerate kinase activity ; GO:0005524: ATP binding ; GO:0006096: glycolytic process ; GO:0016310: phosphorylation	map00010: Glycolysis / Gluconeogenesis ; map00710: Carbon fixation in photosynthetic organisms	1.20095e-179	95	328.946	178	170
Apaniculata22057_c0_seq29_len=1490	phosphoglycerate kinase isoform 1	1490	XP_011095716	GO:0004618: phosphoglycerate kinase activity ; GO:0005524: ATP binding ; GO:0006096: glycolytic process ; GO:0016310: phosphorylation	map00010: Glycolysis / Gluconeogenesis ; map00710: Carbon fixation in photosynthetic organisms	3.29696e-116	96	357.066	222	215
Apaniculata22057_c0_seq32_len=2150	phosphoglycerate cytosolic-like	2150	XP_011095716	GO:0004618: phosphoglycerate kinase activity ; GO:0005524: ATP binding ; GO:0006096: glycolytic process ; GO:0016310: phosphorylation	map00010: Glycolysis / Gluconeogenesis ; map00710: Carbon fixation in photosynthetic organisms	0	85	345.51	254	217
Apaniculata22057_c0_seq37_len=1934	phosphoglycerate cytosolic-like	1934	XP_011095716	GO:0004618: phosphoglycerate kinase activity ; GO:0005524: ATP binding ; GO:0006096: glycolytic process ; GO:0016310: phosphorylation	map00010: Glycolysis / Gluconeogenesis ; map00710: Carbon fixation in photosynthetic organisms	2.04169e-172	87	506.523	339	298
Apaniculata22057_c0_seq38_len=2112	phosphoglycerate cytosolic-like	2112	XP_011095716	GO:0004618: phosphoglycerate kinase activity ; GO:0005524: ATP binding ; GO:0006096: glycolytic process ; GO:0016310: phosphorylation	map00010: Glycolysis / Gluconeogenesis ; map00710: Carbon fixation in photosynthetic organisms	0	96	478.019	285	275
Apaniculata22057_c0_seq5_len=1627	phosphoglycerate cytosolic-like	1627	XP_011095716	GO:0004618: phosphoglycerate kinase activity ; GO:0005524: ATP binding ; GO:0006096: glycolytic process ; GO:0016310: phosphorylation	map00010: Glycolysis / Gluconeogenesis ; map00710: Carbon fixation in photosynthetic organisms	2.54814e-89	96	206.068	112	108
Apaniculata22057_c0_seq50_len=1740	phosphoglycerate cytosolic-like	1740	XP_011095716	GO:0004618: phosphoglycerate kinase activity ; GO:0005524: ATP binding ; GO:0006096: glycolytic process ; GO:0016310: phosphorylation	map00010: Glycolysis / Gluconeogenesis ; map00710: Carbon fixation in photosynthetic organisms	2.06903e-140	96	360.533	224	217
Apaniculata22057_c0_seq9_len=2723	phosphoglycerate cytosolic-like	2723	XP_011095716	GO:0004618: phosphoglycerate kinase activity ; GO:0005524: ATP binding ; GO:0006096: glycolytic process ; GO:0016310: phosphorylation	map00010: Glycolysis / Gluconeogenesis ; map00710: Carbon fixation in photosynthetic organisms	2.08783e-173	85	345.51	254	217
Apaniculata22589_c0_seq17_len=1998	phosphoglycerate cytosolic-like	1998	XP_011095716	GO:0004618: phosphoglycerate kinase activity ; GO:0005524: ATP binding ; GO:0006096: glycolytic process ; GO:0016310: phosphorylation	map00010: Glycolysis / Gluconeogenesis ; map00710: Carbon fixation in photosynthetic organisms	0	85	345.51	254	217
Apaniculata22589_c0_seq24_len=2080	phosphoglycerate cytosolic-like	2080	XP_011095716	GO:0004618: phosphoglycerate kinase activity ; GO:0005524: ATP binding ; GO:0006096: glycolytic process ; GO:0016310: phosphorylation	map00010: Glycolysis / Gluconeogenesis ; map00710: Carbon fixation in photosynthetic organisms	1.0628e-180	85	345.51	254	217
Apaniculata22589_c0_seq43_len=2978	phosphoglycerate cytosolic-like	2978	XP_011095716	GO:0004618: phosphoglycerate kinase activity ; GO:0005524: ATP binding ; GO:0006096: glycolytic process ; GO:0016310: phosphorylation	map00010: Glycolysis / Gluconeogenesis ; map00710: Carbon fixation in photosynthetic organisms	6.4428e-172	96	313.153	193	187
Apaniculata22589_c0_seq47_len=2890	phosphoglycerate cytosolic-like	2890	XP_011095716	GO:0004618: phosphoglycerate kinase activity ; GO:0005524: ATP binding ; GO:0006096: glycolytic process ; GO:0016310: phosphorylation	map00010: Glycolysis / Gluconeogenesis ; map00710: Carbon fixation in photosynthetic organisms	6.0724e-178	87	506.138	339	298
Apaniculata19704_c0_seq13_len=2449	protein srg1-like	2449	XP_006467558	GO:0004365: glyceraldehyde-3-phosphate dehydrogenase (NAD+) (phosphorylating) activity ; GO:0006098: pentose-phosphate shunt ; GO:0006364: rRNA processing ; GO:0006636: unsaturated fatty acid biosynthetic process ; GO:0009535: chloroplast thylakoid membrane ; GO:0009570: chloroplast stroma ; GO:0009637: response to blue light ; GO:0009644: response to high light intensity ; GO:0009749: response t…	map00010: Glycolysis / Gluconeogenesis ; map00710: Carbon fixation in photosynthetic organisms ; map00941: Flavonoid biosynthesis	2.90362e-122	80	281.182	192	155
Apaniculata8248_c0_seq1_len=927	isocitrate dehydrogenase	927	EYU40472	GO:0000287: magnesium ion binding ; GO:0004449: isocitrate dehydrogenase (NAD+) activity ; GO:0005739: mitochondrion ; GO:0006099: tricarboxylic acid cycle ; GO:0051287: NAD binding	map00020: Citrate cycle (TCA cycle)	5.80226e-115	97	345.51	209	203
Apaniculata19450_c0_seq14_len=1640	3-isopropylmalate chloroplastic-like	1640	EYU38542	GO:0000287: magnesium ion binding ; GO:0004449: isocitrate dehydrogenase (NAD+) activity ; GO:0006099: tricarboxylic acid cycle ; GO:0051287: NAD binding	map00020: Citrate cycle (TCA cycle)	0	95	671.774	370	352
Apaniculata19450_c0_seq4_len=1820	3-isopropylmalate chloroplastic-like	1820	XP_006428757	GO:0000287: magnesium ion binding ; GO:0004449: isocitrate dehydrogenase (NAD+) activity ; GO:0006099: tricarboxylic acid cycle ; GO:0051287: NAD binding	map00020: Citrate cycle (TCA cycle)	0	81	615.15	432	354
Apaniculata26604_c0_seq1_len=1557	isocitrate dehydrogenase	1557	EYU40472	GO:0000287: magnesium ion binding ; GO:0004449: isocitrate dehydrogenase (NAD+) activity ; GO:0006099: tricarboxylic acid cycle ; GO:0051287: NAD binding	map00020: Citrate cycle (TCA cycle)	0	97	652.514	367	356
Apaniculata4271_c0_seq1_len=2060	3-isopropylmalate chloroplastic-like	2060	EYU38542	GO:0000287: magnesium ion binding ; GO:0004449: isocitrate dehydrogenase (NAD+) activity ; GO:0006099: tricarboxylic acid cycle ; GO:0051287: NAD binding	map00020: Citrate cycle (TCA cycle)	0	95	671.774	370	352
Apaniculata85569_c0_seq1_len=655	isocitrate dehydrogenase	655	XP_011088694	GO:0000287: magnesium ion binding ; GO:0004449: isocitrate dehydrogenase (NAD+) activity ; GO:0006099: tricarboxylic acid cycle ; GO:0051287: NAD binding	map00020: Citrate cycle (TCA cycle)	2.01304e-85	86	265.774	166	144
Apaniculata27874_c0_seq1_len=1376	succinyl- ligase	1376	XP_006348504	GO:0003878: ATP citrate synthase activity ; GO:0004775: succinate-CoA ligase (ADP-forming) activity ; GO:0004776: succinate-CoA ligase (GDP-forming) activity ; GO:0005507: copper ion binding ; GO:0005524: ATP binding ; GO:0005739: mitochondrion ; GO:0006099: tricarboxylic acid cycle ; GO:0006104: succinyl-CoA metabolic process ; GO:0006105: succinate metabolic process ; GO:0006626: protein target…	map00020: Citrate cycle (TCA cycle) ; map00020: Citrate cycle (TCA cycle) ; map00020: Citrate cycle (TCA cycle) ; map00640: Propanoate metabolism ; map00660: C5-Branched dibasic acid metabolism ; map00720: Carbon fixation pathways in prokaryotes	0	93	592.038	332	309
Apaniculata5349_c0_seq1_len=889	succinyl- ligase	889	EPS68438	GO:0003878: ATP citrate synthase activity ; GO:0004775: succinate-CoA ligase (ADP-forming) activity ; GO:0004776: succinate-CoA ligase (GDP-forming) activity ; GO:0005507: copper ion binding ; GO:0005524: ATP binding ; GO:0005739: mitochondrion ; GO:0006099: tricarboxylic acid cycle ; GO:0006104: succinyl-CoA metabolic process ; GO:0006105: succinate metabolic process ; GO:0006626: protein target…	map00020: Citrate cycle (TCA cycle) ; map00020: Citrate cycle (TCA cycle) ; map00020: Citrate cycle (TCA cycle) ; map00640: Propanoate metabolism ; map00660: C5-Branched dibasic acid metabolism ; map00720: Carbon fixation pathways in prokaryotes	4.25072e-167	95	476.478	286	273
Apaniculata30078_c0_seq1_len=444	succinyl- ligase	444	EXB27045	GO:0003878: ATP citrate synthase activity ; GO:0004775: succinate-CoA ligase (ADP-forming) activity ; GO:0004776: succinate-CoA ligase (GDP-forming) activity ; GO:0008152: metabolic process ; GO:0048037: cofactor binding	map00020: Citrate cycle (TCA cycle) ; map00020: Citrate cycle (TCA cycle) ; map00020: Citrate cycle (TCA cycle) ; map00640: Propanoate metabolism ; map00660: C5-Branched dibasic acid metabolism ; map00720: Carbon fixation pathways in prokaryotes	1.54271e-23	100	95.1301	49	49
Apaniculata18381_c0_seq3_len=490	atp-citrate synthase beta chain protein 2	490	EPS68697	GO:0003700: sequence-specific DNA binding transcription factor activity ; GO:0003878: ATP citrate synthase activity ; GO:0004775: succinate-CoA ligase (ADP-forming) activity ; GO:0005524: ATP binding ; GO:0005829: cytosol ; GO:0006085: acetyl-CoA biosynthetic process ; GO:0006355: regulation of transcription, DNA-templated ; GO:0006629: lipid metabolic process ; GO:0009346: citrate lyase complex …	map00020: Citrate cycle (TCA cycle) ; map00020: Citrate cycle (TCA cycle) ; map00640: Propanoate metabolism ; map00660: C5-Branched dibasic acid metabolism ; map00720: Carbon fixation pathways in prokaryotes	9.06538e-83	96	257.684	132	127
Apaniculata12930_c0_seq3_len=380	atp-citrate synthase beta chain protein 2	380	EPS68697	GO:0003700: sequence-specific DNA binding transcription factor activity ; GO:0003878: ATP citrate synthase activity ; GO:0004775: succinate-CoA ligase (ADP-forming) activity ; GO:0006355: regulation of transcription, DNA-templated ; GO:0016829: lyase activity ; GO:0043565: sequence-specific DNA binding ; GO:0044262: cellular carbohydrate metabolic process ; GO:0048037: cofactor binding	map00020: Citrate cycle (TCA cycle) ; map00020: Citrate cycle (TCA cycle) ; map00640: Propanoate metabolism ; map00660: C5-Branched dibasic acid metabolism ; map00720: Carbon fixation pathways in prokaryotes	6.43067e-59	98	194.512	95	94
Apaniculata28498_c0_seq1_len=1801	atp-citrate synthase alpha chain protein 2	1801	EYU38389	GO:0003878: ATP citrate synthase activity ; GO:0004775: succinate-CoA ligase (ADP-forming) activity ; GO:0005524: ATP binding ; GO:0005829: cytosol ; GO:0006085: acetyl-CoA biosynthetic process ; GO:0006623: protein targeting to vacuole ; GO:0006629: lipid metabolic process ; GO:0009346: citrate lyase complex ; GO:0016829: lyase activity	map00020: Citrate cycle (TCA cycle) ; map00020: Citrate cycle (TCA cycle) ; map00640: Propanoate metabolism ; map00660: C5-Branched dibasic acid metabolism ; map00720: Carbon fixation pathways in prokaryotes	0	97	774.237	423	411
Apaniculata2880_c0_seq2_len=1119	atp-citrate synthase beta chain protein 2	1119	KJB72830	GO:0003878: ATP citrate synthase activity ; GO:0004775: succinate-CoA ligase (ADP-forming) activity ; GO:0016829: lyase activity ; GO:0044262: cellular carbohydrate metabolic process	map00020: Citrate cycle (TCA cycle) ; map00020: Citrate cycle (TCA cycle) ; map00640: Propanoate metabolism ; map00660: C5-Branched dibasic acid metabolism ; map00720: Carbon fixation pathways in prokaryotes	5.37773e-137	97	412.149	228	222
Apaniculata11094_c0_seq2_len=2809	atp-citrate synthase beta chain protein 2	2809	XP_011071378	GO:0003878: ATP citrate synthase activity ; GO:0004775: succinate-CoA ligase (ADP-forming) activity ; GO:0016829: lyase activity ; GO:0044262: cellular carbohydrate metabolic process ; GO:0048037: cofactor binding	map00020: Citrate cycle (TCA cycle) ; map00020: Citrate cycle (TCA cycle) ; map00640: Propanoate metabolism ; map00660: C5-Branched dibasic acid metabolism ; map00720: Carbon fixation pathways in prokaryotes	0	98	1177.54	608	597
Apaniculata12930_c0_seq2_len=939	atp-citrate synthase beta chain protein 2	939	XP_007035804	GO:0003878: ATP citrate synthase activity ; GO:0004775: succinate-CoA ligase (ADP-forming) activity ; GO:0016829: lyase activity ; GO:0044262: cellular carbohydrate metabolic process ; GO:0048037: cofactor binding	map00020: Citrate cycle (TCA cycle) ; map00020: Citrate cycle (TCA cycle) ; map00640: Propanoate metabolism ; map00660: C5-Branched dibasic acid metabolism ; map00720: Carbon fixation pathways in prokaryotes	1.1893e-110	98	342.813	170	168
Apaniculata18381_c0_seq2_len=1225	atp-citrate synthase beta chain protein 2	1225	EYU29663	GO:0003878: ATP citrate synthase activity ; GO:0004775: succinate-CoA ligase (ADP-forming) activity ; GO:0016829: lyase activity ; GO:0044262: cellular carbohydrate metabolic process ; GO:0048037: cofactor binding	map00020: Citrate cycle (TCA cycle) ; map00020: Citrate cycle (TCA cycle) ; map00640: Propanoate metabolism ; map00660: C5-Branched dibasic acid metabolism ; map00720: Carbon fixation pathways in prokaryotes	0	98	598.201	300	296
Apaniculata36789_c0_seq1_len=1361	succinate dehydrogenase	1361	XP_011097110	GO:0005524: ATP binding ; GO:0005618: cell wall ; GO:0005749: mitochondrial respiratory chain complex II ; GO:0006099: tricarboxylic acid cycle ; GO:0006121: mitochondrial electron transport, succinate to ubiquinone ; GO:0008177: succinate dehydrogenase (ubiquinone) activity ; GO:0050660: flavin adenine dinucleotide binding ; GO:0050897: cobalt ion binding	map00020: Citrate cycle (TCA cycle) ; map00190: Oxidative phosphorylation ; map00650: Butanoate metabolism ; map00720: Carbon fixation pathways in prokaryotes	0	97	668.692	349	339
Apaniculata14633_c1_seq1_len=762	succinate dehydrogenase assembly factor 2	762	XP_011082843	GO:0005739: mitochondrion ; GO:0008177: succinate dehydrogenase (ubiquinone) activity ; GO:0009062: fatty acid catabolic process ; GO:0080022: primary root development	map00020: Citrate cycle (TCA cycle) ; map00190: Oxidative phosphorylation ; map00650: Butanoate metabolism ; map00720: Carbon fixation pathways in prokaryotes	5.50353e-90	82	272.707	179	148
Apaniculata11066_c0_seq2_len=1221	succinate dehydrogenase	1221	XP_011097339	GO:0005743: mitochondrial inner membrane ; GO:0006099: tricarboxylic acid cycle ; GO:0008177: succinate dehydrogenase (ubiquinone) activity ; GO:0009055: electron carrier activity ; GO:0046872: metal ion binding ; GO:0051537: 2 iron, 2 sulfur cluster binding ; GO:0051538: 3 iron, 4 sulfur cluster binding ; GO:0051539: 4 iron, 4 sulfur cluster binding	map00020: Citrate cycle (TCA cycle) ; map00190: Oxidative phosphorylation ; map00650: Butanoate metabolism ; map00720: Carbon fixation pathways in prokaryotes	0	94	520.39	275	260
Apaniculata11433_c0_seq1_len=342	succinate dehydrogenase	342	EYU34773	GO:0005743: mitochondrial inner membrane ; GO:0006099: tricarboxylic acid cycle ; GO:0008177: succinate dehydrogenase (ubiquinone) activity ; GO:0009055: electron carrier activity ; GO:0046872: metal ion binding ; GO:0051537: 2 iron, 2 sulfur cluster binding ; GO:0051538: 3 iron, 4 sulfur cluster binding ; GO:0051539: 4 iron, 4 sulfur cluster binding	map00020: Citrate cycle (TCA cycle) ; map00190: Oxidative phosphorylation ; map00650: Butanoate metabolism ; map00720: Carbon fixation pathways in prokaryotes	5.03549e-31	92	118.627	75	69
Apaniculata22999_c0_seq1_len=691	succinate dehydrogenase	691	XP_011097339	GO:0005743: mitochondrial inner membrane ; GO:0006099: tricarboxylic acid cycle ; GO:0008177: succinate dehydrogenase (ubiquinone) activity ; GO:0009055: electron carrier activity ; GO:0046872: metal ion binding ; GO:0051537: 2 iron, 2 sulfur cluster binding ; GO:0051538: 3 iron, 4 sulfur cluster binding ; GO:0051539: 4 iron, 4 sulfur cluster binding	map00020: Citrate cycle (TCA cycle) ; map00190: Oxidative phosphorylation ; map00650: Butanoate metabolism ; map00720: Carbon fixation pathways in prokaryotes	4.91686e-76	97	239.58	117	114
Apaniculata23061_c1_seq19_len=2537	succinate dehydrogenase	2537	XP_011097339	GO:0005743: mitochondrial inner membrane ; GO:0006099: tricarboxylic acid cycle ; GO:0008177: succinate dehydrogenase (ubiquinone) activity ; GO:0009055: electron carrier activity ; GO:0046872: metal ion binding ; GO:0051537: 2 iron, 2 sulfur cluster binding ; GO:0051538: 3 iron, 4 sulfur cluster binding ; GO:0051539: 4 iron, 4 sulfur cluster binding	map00020: Citrate cycle (TCA cycle) ; map00190: Oxidative phosphorylation ; map00650: Butanoate metabolism ; map00720: Carbon fixation pathways in prokaryotes	9.42832e-70	97	239.58	117	114
Apaniculata27575_c0_seq1_len=2336	succinate dehydrogenase	2336	XP_011099603	GO:0005749: mitochondrial respiratory chain complex II ; GO:0006099: tricarboxylic acid cycle ; GO:0006121: mitochondrial electron transport, succinate to ubiquinone ; GO:0008177: succinate dehydrogenase (ubiquinone) activity ; GO:0050660: flavin adenine dinucleotide binding	map00020: Citrate cycle (TCA cycle) ; map00190: Oxidative phosphorylation ; map00650: Butanoate metabolism ; map00720: Carbon fixation pathways in prokaryotes	0	95	1170.61	628	602
Apaniculata50117_c0_seq1_len=994	succinate dehydrogenase	994	XP_011099603	GO:0005749: mitochondrial respiratory chain complex II ; GO:0006099: tricarboxylic acid cycle ; GO:0006121: mitochondrial electron transport, succinate to ubiquinone ; GO:0008177: succinate dehydrogenase (ubiquinone) activity ; GO:0050660: flavin adenine dinucleotide binding	map00020: Citrate cycle (TCA cycle) ; map00190: Oxidative phosphorylation ; map00650: Butanoate metabolism ; map00720: Carbon fixation pathways in prokaryotes	7.67141e-177	95	513.842	288	275
Apaniculata23860_c0_seq1_len=1739	malate dehydrogenase	1739	XP_011101547	GO:0000023: maltose metabolic process ; GO:0005739: mitochondrion ; GO:0006099: tricarboxylic acid cycle ; GO:0006108: malate metabolic process ; GO:0006364: rRNA processing ; GO:0009570: chloroplast stroma ; GO:0009579: thylakoid ; GO:0009657: plastid organization ; GO:0009941: chloroplast envelope ; GO:0010207: photosystem II assembly ; GO:0019252: starch biosynthetic process ; GO:0019761: gluc…	map00020: Citrate cycle (TCA cycle) ; map00270: Cysteine and methionine metabolism ; map00620: Pyruvate metabolism ; map00630: Glyoxylate and dicarboxylate metabolism ; map00680: Methane metabolism ; map00710: Carbon fixation in photosynthetic organisms ; map00720: Carbon fixation pathways in prokaryotes	0	91	754.592	441	405
Apaniculata4967_c0_seq1_len=1525	malate dehydrogenase family protein	1525	XP_002522037	GO:0000096: sulfur amino acid metabolic process ; GO:0000165: MAPK cascade ; GO:0005773: vacuole ; GO:0005777: peroxisome ; GO:0006098: pentose-phosphate shunt ; GO:0006099: tricarboxylic acid cycle ; GO:0006108: malate metabolic process ; GO:0006364: rRNA processing ; GO:0006546: glycine catabolic process ; GO:0006612: protein targeting to membrane ; GO:0006636: unsaturated fatty acid biosynthet…	map00020: Citrate cycle (TCA cycle) ; map00270: Cysteine and methionine metabolism ; map00620: Pyruvate metabolism ; map00630: Glyoxylate and dicarboxylate metabolism ; map00680: Methane metabolism ; map00710: Carbon fixation in photosynthetic organisms ; map00720: Carbon fixation pathways in prokaryotes	0	94	644.81	354	333
Apaniculata29046_c0_seq1_len=1394	malate glyoxysomal	1394	XP_011099432	GO:0006097: glyoxylate cycle ; GO:0006099: tricarboxylic acid cycle ; GO:0006108: malate metabolic process ; GO:0009514: glyoxysome ; GO:0030060: L-malate dehydrogenase activity	map00020: Citrate cycle (TCA cycle) ; map00270: Cysteine and methionine metabolism ; map00620: Pyruvate metabolism ; map00630: Glyoxylate and dicarboxylate metabolism ; map00680: Methane metabolism ; map00710: Carbon fixation in photosynthetic organisms ; map00720: Carbon fixation pathways in prokaryotes	0	94	655.596	358	338
Apaniculata84328_c0_seq1_len=1258	malate cytoplasmic-like isoform x1	1258	KJB37811	GO:0006099: tricarboxylic acid cycle ; GO:0006108: malate metabolic process ; GO:0016020: membrane ; GO:0030060: L-malate dehydrogenase activity ; GO:0044262: cellular carbohydrate metabolic process	map00020: Citrate cycle (TCA cycle) ; map00270: Cysteine and methionine metabolism ; map00620: Pyruvate metabolism ; map00630: Glyoxylate and dicarboxylate metabolism ; map00680: Methane metabolism ; map00710: Carbon fixation in photosynthetic organisms ; map00720: Carbon fixation pathways in prokaryotes	0	90	580.867	361	326
Apaniculata22928_c1_seq1_len=1376	malate dehydrogenase	1376	XP_011073529	GO:0006099: tricarboxylic acid cycle ; GO:0006108: malate metabolic process ; GO:0030060: L-malate dehydrogenase activity ; GO:0044262: cellular carbohydrate metabolic process	map00020: Citrate cycle (TCA cycle) ; map00270: Cysteine and methionine metabolism ; map00620: Pyruvate metabolism ; map00630: Glyoxylate and dicarboxylate metabolism ; map00680: Methane metabolism ; map00710: Carbon fixation in photosynthetic organisms ; map00720: Carbon fixation pathways in prokaryotes	0	96	625.935	332	320
Apaniculata24116_c0_seq1_len=1976	malate mitochondrial	1976	XP_011098245	GO:0006099: tricarboxylic acid cycle ; GO:0006108: malate metabolic process ; GO:0030060: L-malate dehydrogenase activity ; GO:0044262: cellular carbohydrate metabolic process	map00020: Citrate cycle (TCA cycle) ; map00270: Cysteine and methionine metabolism ; map00620: Pyruvate metabolism ; map00630: Glyoxylate and dicarboxylate metabolism ; map00680: Methane metabolism ; map00710: Carbon fixation in photosynthetic organisms ; map00720: Carbon fixation pathways in prokaryotes	0	93	550.821	346	323
Apaniculata37417_c0_seq1_len=620	malate chloroplastic	620	XP_011087242	GO:0006099: tricarboxylic acid cycle ; GO:0006108: malate metabolic process ; GO:0030060: L-malate dehydrogenase activity ; GO:0044262: cellular carbohydrate metabolic process	map00020: Citrate cycle (TCA cycle) ; map00270: Cysteine and methionine metabolism ; map00620: Pyruvate metabolism ; map00630: Glyoxylate and dicarboxylate metabolism ; map00680: Methane metabolism ; map00710: Carbon fixation in photosynthetic organisms ; map00720: Carbon fixation pathways in prokaryotes	1.02292e-41	88	153.295	90	80
Apaniculata5162_c0_seq1_len=945	malate chloroplastic-like	945	EXB44695	GO:0006099: tricarboxylic acid cycle ; GO:0006108: malate metabolic process ; GO:0030060: L-malate dehydrogenase activity ; GO:0044262: cellular carbohydrate metabolic process	map00020: Citrate cycle (TCA cycle) ; map00270: Cysteine and methionine metabolism ; map00620: Pyruvate metabolism ; map00630: Glyoxylate and dicarboxylate metabolism ; map00680: Methane metabolism ; map00710: Carbon fixation in photosynthetic organisms ; map00720: Carbon fixation pathways in prokaryotes	4.61687e-125	89	372.474	248	223
Apaniculata23053_c1_seq1_len=1733	malate chloroplastic-like	1733	XP_006364593	GO:0006108: malate metabolic process ; GO:0009507: chloroplast ; GO:0030060: L-malate dehydrogenase activity ; GO:0044262: cellular carbohydrate metabolic process ; GO:0055114: oxidation-reduction process	map00020: Citrate cycle (TCA cycle) ; map00270: Cysteine and methionine metabolism ; map00620: Pyruvate metabolism ; map00630: Glyoxylate and dicarboxylate metabolism ; map00680: Methane metabolism ; map00710: Carbon fixation in photosynthetic organisms ; map00720: Carbon fixation pathways in prokaryotes	0	88	662.914	412	364
Apaniculata23027_c0_seq1_len=2046	3-isopropylmalate dehydratase-like	2046	XP_011073724	GO:0000023: maltose metabolic process ; GO:0003861: 3-isopropylmalate dehydratase activity ; GO:0003994: aconitate hydratase activity ; GO:0006094: gluconeogenesis ; GO:0006096: glycolytic process ; GO:0006099: tricarboxylic acid cycle ; GO:0009098: leucine biosynthetic process ; GO:0009570: chloroplast stroma ; GO:0009651: response to salt stress ; GO:0019252: starch biosynthetic process ; GO:00…	map00020: Citrate cycle (TCA cycle) ; map00290: Valine, leucine and isoleucine biosynthesis ; map00630: Glyoxylate and dicarboxylate metabolism ; map00720: Carbon fixation pathways in prokaryotes	0	95	954.125	498	476
Apaniculata18525_c0_seq1_len=2893	dihydrolipoyllysine-residue succinyltransferase component of 2-oxoglutarate dehydrogenase complex mitochondrial-like	2893	XP_011094104	GO:0004149: dihydrolipoyllysine-residue succinyltransferase activity ; GO:0006099: tricarboxylic acid cycle ; GO:0045252: oxoglutarate dehydrogenase complex	map00020: Citrate cycle (TCA cycle) ; map00310: Lysine degradation	0	87	709.138	473	415
Apaniculata25503_c0_seq1_len=1862	dihydrolipoyllysine-residue succinyltransferase component of 2-oxoglutarate dehydrogenase complex mitochondrial-like	1862	XP_011094104	GO:0004149: dihydrolipoyllysine-residue succinyltransferase activity ; GO:0006099: tricarboxylic acid cycle ; GO:0045252: oxoglutarate dehydrogenase complex	map00020: Citrate cycle (TCA cycle) ; map00310: Lysine degradation	0	87	709.138	473	415
Apaniculata243129_c0_seq1_len=262	2-oxoglutarate mitochondrial-like	262	XP_011085850	GO:0004591: oxoglutarate dehydrogenase (succinyl-transferring) activity ; GO:0005739: mitochondrion ; GO:0006099: tricarboxylic acid cycle ; GO:0008270: zinc ion binding ; GO:0019243: methylglyoxal catabolic process to D-lactate ; GO:0030976: thiamine pyrophosphate binding ; GO:0046686: response to cadmium ion ; GO:0050897: cobalt ion binding	map00020: Citrate cycle (TCA cycle) ; map00310: Lysine degradation ; map00380: Tryptophan metabolism	1.64009e-52	98	182.956	87	86
Apaniculata138131_c0_seq1_len=236	2-oxoglutarate mitochondrial-like	236	XP_004307550	GO:0004591: oxoglutarate dehydrogenase (succinyl-transferring) activity ; GO:0006099: tricarboxylic acid cycle ; GO:0030976: thiamine pyrophosphate binding	map00020: Citrate cycle (TCA cycle) ; map00310: Lysine degradation ; map00380: Tryptophan metabolism	2.49748e-30	90	119.783	63	57
Apaniculata165679_c0_seq1_len=392	2-oxoglutarate mitochondrial-like	392	EXC73703	GO:0004591: oxoglutarate dehydrogenase (succinyl-transferring) activity ; GO:0006099: tricarboxylic acid cycle ; GO:0030976: thiamine pyrophosphate binding	map00020: Citrate cycle (TCA cycle) ; map00310: Lysine degradation ; map00380: Tryptophan metabolism	5.77086e-84	96	254.218	130	126
Apaniculata166775_c0_seq1_len=706	2-oxoglutarate mitochondrial-like	706	XP_011091861	GO:0004591: oxoglutarate dehydrogenase (succinyl-transferring) activity ; GO:0006099: tricarboxylic acid cycle ; GO:0030976: thiamine pyrophosphate binding	map00020: Citrate cycle (TCA cycle) ; map00310: Lysine degradation ; map00380: Tryptophan metabolism	1.77192e-153	96	461.455	235	226
Apaniculata335235_c0_seq1_len=531	2-oxoglutarate mitochondrial-like	531	EPS72571	GO:0004591: oxoglutarate dehydrogenase (succinyl-transferring) activity ; GO:0006099: tricarboxylic acid cycle ; GO:0030976: thiamine pyrophosphate binding	map00020: Citrate cycle (TCA cycle) ; map00310: Lysine degradation ; map00380: Tryptophan metabolism	1.48718e-115	96	348.977	176	170
Apaniculata336982_c0_seq1_len=333	2-oxoglutarate mitochondrial-like	333	EPS67577	GO:0004591: oxoglutarate dehydrogenase (succinyl-transferring) activity ; GO:0006099: tricarboxylic acid cycle ; GO:0030976: thiamine pyrophosphate binding	map00020: Citrate cycle (TCA cycle) ; map00310: Lysine degradation ; map00380: Tryptophan metabolism	2.09458e-68	96	217.238	110	106
Apaniculata382172_c0_seq1_len=266	2-oxoglutarate mitochondrial-like	266	EYU38297	GO:0004591: oxoglutarate dehydrogenase (succinyl-transferring) activity ; GO:0006099: tricarboxylic acid cycle ; GO:0030976: thiamine pyrophosphate binding	map00020: Citrate cycle (TCA cycle) ; map00310: Lysine degradation ; map00380: Tryptophan metabolism	8.52966e-50	95	175.637	88	84
Apaniculata483511_c0_seq1_len=242	2-oxoglutarate mitochondrial-like	242	XP_002312072	GO:0004591: oxoglutarate dehydrogenase (succinyl-transferring) activity ; GO:0006099: tricarboxylic acid cycle ; GO:0030976: thiamine pyrophosphate binding	map00020: Citrate cycle (TCA cycle) ; map00310: Lysine degradation ; map00380: Tryptophan metabolism	5.61028e-48	100	169.859	80	80
Apaniculata566_c0_seq1_len=518	2-oxoglutarate mitochondrial-like	518	XP_011024057	GO:0004591: oxoglutarate dehydrogenase (succinyl-transferring) activity ; GO:0006099: tricarboxylic acid cycle ; GO:0030976: thiamine pyrophosphate binding	map00020: Citrate cycle (TCA cycle) ; map00310: Lysine degradation ; map00380: Tryptophan metabolism	2.56613e-64	97	153.295	75	73
Apaniculata566_c0_seq2_len=400	2-oxoglutarate mitochondrial-like	400	ACN28260	GO:0004591: oxoglutarate dehydrogenase (succinyl-transferring) activity ; GO:0006099: tricarboxylic acid cycle ; GO:0030976: thiamine pyrophosphate binding	map00020: Citrate cycle (TCA cycle) ; map00310: Lysine degradation ; map00380: Tryptophan metabolism	5.77063e-80	89	242.276	133	119
Apaniculata9740_c0_seq1_len=3482	2-oxoglutarate mitochondrial-like	3482	XP_011091861	GO:0004591: oxoglutarate dehydrogenase (succinyl-transferring) activity ; GO:0006099: tricarboxylic acid cycle ; GO:0030976: thiamine pyrophosphate binding	map00020: Citrate cycle (TCA cycle) ; map00310: Lysine degradation ; map00380: Tryptophan metabolism	0	96	1977.6	1017	982
Apaniculata28079_c0_seq1_len=1543	isocitrate dehydrogenase	1543	XP_011086317	GO:0000287: magnesium ion binding ; GO:0004450: isocitrate dehydrogenase (NADP+) activity ; GO:0005507: copper ion binding ; GO:0005777: peroxisome ; GO:0005829: cytosol ; GO:0005886: plasma membrane ; GO:0006094: gluconeogenesis ; GO:0006096: glycolytic process ; GO:0006099: tricarboxylic acid cycle ; GO:0006102: isocitrate metabolic process ; GO:0006511: ubiquitin-dependent protein catabolic pr…	map00020: Citrate cycle (TCA cycle) ; map00480: Glutathione metabolism ; map00720: Carbon fixation pathways in prokaryotes	0	96	798.89	416	401
Apaniculata24713_c0_seq1_len=1905	isocitrate dehydrogenase	1905	XP_011085932	GO:0000287: magnesium ion binding ; GO:0004450: isocitrate dehydrogenase (NADP+) activity ; GO:0005507: copper ion binding ; GO:0005829: cytosol ; GO:0005886: plasma membrane ; GO:0006094: gluconeogenesis ; GO:0006096: glycolytic process ; GO:0006099: tricarboxylic acid cycle ; GO:0006102: isocitrate metabolic process ; GO:0006511: ubiquitin-dependent protein catabolic process ; GO:0006739: NADP …	map00020: Citrate cycle (TCA cycle) ; map00480: Glutathione metabolism ; map00720: Carbon fixation pathways in prokaryotes	0	97	820.076	412	401
Apaniculata1824_c0_seq1_len=1825	isocitrate dehydrogenase	1825	XP_011097422	GO:0000287: magnesium ion binding ; GO:0004450: isocitrate dehydrogenase (NADP+) activity ; GO:0005739: mitochondrion ; GO:0006099: tricarboxylic acid cycle ; GO:0006102: isocitrate metabolic process ; GO:0006950: response to stress ; GO:0009534: chloroplast thylakoid ; GO:0009570: chloroplast stroma ; GO:0051287: NAD binding	map00020: Citrate cycle (TCA cycle) ; map00480: Glutathione metabolism ; map00720: Carbon fixation pathways in prokaryotes	0	97	433.721	221	215
Apaniculata38881_c0_seq1_len=1766	isocitrate dehydrogenase	1766	XP_011097422	GO:0000287: magnesium ion binding ; GO:0004450: isocitrate dehydrogenase (NADP+) activity ; GO:0005739: mitochondrion ; GO:0006099: tricarboxylic acid cycle ; GO:0006102: isocitrate metabolic process ; GO:0006950: response to stress ; GO:0009534: chloroplast thylakoid ; GO:0009570: chloroplast stroma ; GO:0051287: NAD binding	map00020: Citrate cycle (TCA cycle) ; map00480: Glutathione metabolism ; map00720: Carbon fixation pathways in prokaryotes	0	90	814.683	478	431
Apaniculata17030_c0_seq2_len=2986	fumarate hydratase mitochondrial	2986	XP_011079617	GO:0004333: fumarate hydratase activity ; GO:0006099: tricarboxylic acid cycle ; GO:0006106: fumarate metabolic process ; GO:0045239: tricarboxylic acid cycle enzyme complex	map00020: Citrate cycle (TCA cycle) ; map00620: Pyruvate metabolism ; map00720: Carbon fixation pathways in prokaryotes	0	96	951.044	491	473
Apaniculata12323_c0_seq3_len=2183	citrate mitochondrial	2183	XP_011086962	GO:0004108: citrate (Si)-synthase activity ; GO:0005759: mitochondrial matrix ; GO:0006099: tricarboxylic acid cycle ; GO:0044262: cellular carbohydrate metabolic process	map00020: Citrate cycle (TCA cycle) ; map00630: Glyoxylate and dicarboxylate metabolism	0	96	832.402	471	455
Apaniculata18776_c1_seq2_len=3894	aconitate cytoplasmic	3894	XP_011100304	GO:0003994: aconitate hydratase activity ; GO:0008152: metabolic process	map00020: Citrate cycle (TCA cycle) ; map00630: Glyoxylate and dicarboxylate metabolism ; map00720: Carbon fixation pathways in prokaryotes	0	95	1783.46	952	911
Apaniculata4646_c0_seq1_len=3416	aconitate cytoplasmic	3416	XP_011095404	GO:0003994: aconitate hydratase activity ; GO:0008152: metabolic process	map00020: Citrate cycle (TCA cycle) ; map00630: Glyoxylate and dicarboxylate metabolism ; map00720: Carbon fixation pathways in prokaryotes	0	97	1800.41	936	911
Apaniculata21553_c1_seq2_len=1814	succinyl- ligase	1814	XP_011080084	GO:0004775: succinate-CoA ligase (ADP-forming) activity ; GO:0005507: copper ion binding ; GO:0005524: ATP binding ; GO:0005739: mitochondrion ; GO:0006094: gluconeogenesis ; GO:0006096: glycolytic process ; GO:0006099: tricarboxylic acid cycle ; GO:0006104: succinyl-CoA metabolic process ; GO:0006105: succinate metabolic process ; GO:0006511: ubiquitin-dependent protein catabolic process ; GO:00…	map00020: Citrate cycle (TCA cycle) ; map00640: Propanoate metabolism ; map00660: C5-Branched dibasic acid metabolism ; map00720: Carbon fixation pathways in prokaryotes	0	98	798.89	403	398
Apaniculata21553_c1_seq1_len=310	succinyl- ligase	310	XP_011083046	GO:0004775: succinate-CoA ligase (ADP-forming) activity ; GO:0005507: copper ion binding ; GO:0005524: ATP binding ; GO:0005739: mitochondrion ; GO:0006094: gluconeogenesis ; GO:0006096: glycolytic process ; GO:0006099: tricarboxylic acid cycle ; GO:0006511: ubiquitin-dependent protein catabolic process ; GO:0009651: response to salt stress ; GO:0009853: photorespiration ; GO:0019243: methylglyox…	map00020: Citrate cycle (TCA cycle) ; map00640: Propanoate metabolism ; map00660: C5-Branched dibasic acid metabolism ; map00720: Carbon fixation pathways in prokaryotes	2.08141e-42	95	150.984	82	78
Apaniculata31355_c0_seq1_len=286	succinyl- ligase	286	XP_011083046	GO:0004775: succinate-CoA ligase (ADP-forming) activity ; GO:0005507: copper ion binding ; GO:0005524: ATP binding ; GO:0005739: mitochondrion ; GO:0006094: gluconeogenesis ; GO:0006096: glycolytic process ; GO:0006099: tricarboxylic acid cycle ; GO:0006511: ubiquitin-dependent protein catabolic process ; GO:0009651: response to salt stress ; GO:0009853: photorespiration ; GO:0019243: methylglyox…	map00020: Citrate cycle (TCA cycle) ; map00640: Propanoate metabolism ; map00660: C5-Branched dibasic acid metabolism ; map00720: Carbon fixation pathways in prokaryotes	1.03833e-59	100	196.052	95	95
Apaniculata7588_c0_seq1_len=1862	atp-citrate synthase alpha chain protein 2-like	1862	CDP13187	GO:0004775: succinate-CoA ligase (ADP-forming) activity ; GO:0005524: ATP binding ; GO:0008152: metabolic process	map00020: Citrate cycle (TCA cycle) ; map00640: Propanoate metabolism ; map00660: C5-Branched dibasic acid metabolism ; map00720: Carbon fixation pathways in prokaryotes	0	97	789.645	423	412
Apaniculata9300_c0_seq1_len=856	atp-citrate synthase alpha chain protein 2-like	856	XP_011071109	GO:0004775: succinate-CoA ligase (ADP-forming) activity ; GO:0005524: ATP binding ; GO:0008152: metabolic process	map00020: Citrate cycle (TCA cycle) ; map00640: Propanoate metabolism ; map00660: C5-Branched dibasic acid metabolism ; map00720: Carbon fixation pathways in prokaryotes	9.80967e-32	100	128.642	63	63
Apaniculata21653_c0_seq19_len=359	ribokinase {eco:0000312	359	XP_011083083	GO:0003676: nucleic acid binding ; GO:0004747: ribokinase activity ; GO:0006014: D-ribose metabolic process ; GO:0009536: plastid ; GO:0046835: carbohydrate phosphorylation	map00030: Pentose phosphate pathway	8.43716e-47	84	162.925	104	88
Apaniculata21653_c0_seq15_len=1888	ribokinase-like isoform x5	1888	XP_011083083	GO:0004747: ribokinase activity ; GO:0006014: D-ribose metabolic process ; GO:0009536: plastid ; GO:0046835: carbohydrate phosphorylation	map00030: Pentose phosphate pathway	0	84	606.29	406	344
Apaniculata21653_c0_seq20_len=2291	ribokinase {eco:0000312	2291	XP_011083083	GO:0004747: ribokinase activity ; GO:0006014: D-ribose metabolic process ; GO:0009536: plastid ; GO:0046835: carbohydrate phosphorylation	map00030: Pentose phosphate pathway	1.11056e-112	79	356.681	248	197
Apaniculata5428_c0_seq2_len=1719	probable fructokinase-4	1719	XP_011099474	GO:0004747: ribokinase activity ; GO:0006014: D-ribose metabolic process ; GO:0009570: chloroplast stroma ; GO:0019344: cysteine biosynthetic process ; GO:0046835: carbohydrate phosphorylation	map00030: Pentose phosphate pathway	0	94	536.184	340	320
Apaniculata3390_c0_seq1_len=1479	probable ribokinase	1479	XP_011082813	GO:0004747: ribokinase activity ; GO:0006014: D-ribose metabolic process ; GO:0009570: chloroplast stroma ; GO:0046835: carbohydrate phosphorylation	map00030: Pentose phosphate pathway	2.35348e-145	74	430.639	399	299
Apaniculata21653_c0_seq9_len=709	ribokinase {eco:0000312	709	XP_011083083	GO:0004747: ribokinase activity ; GO:0006014: D-ribose metabolic process ; GO:0046835: carbohydrate phosphorylation	map00030: Pentose phosphate pathway	1.91536e-57	69	195.667	168	117
Apaniculata19722_c0_seq5_len=3049	transaldolase family protein	3049	XP_011086894	GO:0004801: sedoheptulose-7-phosphate:D-glyceraldehyde-3-phosphate glyceronetransferase activity ; GO:0005737: cytoplasm ; GO:0006098: pentose-phosphate shunt	map00030: Pentose phosphate pathway	9.84637e-99	98	327.02	164	162
Apaniculata19722_c0_seq11_len=1871	transaldolase family protein	1871	XP_011086894	GO:0004801: sedoheptulose-7-phosphate:D-glyceraldehyde-3-phosphate glyceronetransferase activity ; GO:0005739: mitochondrion ; GO:0006096: glycolytic process ; GO:0006098: pentose-phosphate shunt ; GO:0009060: aerobic respiration ; GO:0009570: chloroplast stroma ; GO:0009809: lignin biosynthetic process ; GO:0033587: shikimate biosynthetic process	map00030: Pentose phosphate pathway	7.58308e-169	88	498.434	301	266
Apaniculata19722_c0_seq2_len=1357	transaldolase family protein	1357	XP_011086894	GO:0004801: sedoheptulose-7-phosphate:D-glyceraldehyde-3-phosphate glyceronetransferase activity ; GO:0005739: mitochondrion ; GO:0006096: glycolytic process ; GO:0006098: pentose-phosphate shunt ; GO:0009060: aerobic respiration ; GO:0009570: chloroplast stroma ; GO:0009809: lignin biosynthetic process ; GO:0033587: shikimate biosynthetic process	map00030: Pentose phosphate pathway	1.00881e-123	85	376.326	239	204
Apaniculata19890_c0_seq11_len=1149	transaldolase family protein	1149	XP_010066468	GO:0004801: sedoheptulose-7-phosphate:D-glyceraldehyde-3-phosphate glyceronetransferase activity ; GO:0005739: mitochondrion ; GO:0006096: glycolytic process ; GO:0006098: pentose-phosphate shunt ; GO:0009060: aerobic respiration ; GO:0009570: chloroplast stroma ; GO:0009809: lignin biosynthetic process ; GO:0033587: shikimate biosynthetic process	map00030: Pentose phosphate pathway	1.85324e-75	96	249.21	126	122
Apaniculata19890_c0_seq12_len=1827	transaldolase family protein	1827	XP_011086894	GO:0004801: sedoheptulose-7-phosphate:D-glyceraldehyde-3-phosphate glyceronetransferase activity ; GO:0005739: mitochondrion ; GO:0006096: glycolytic process ; GO:0006098: pentose-phosphate shunt ; GO:0009060: aerobic respiration ; GO:0009570: chloroplast stroma ; GO:0009809: lignin biosynthetic process ; GO:0033587: shikimate biosynthetic process	map00030: Pentose phosphate pathway	1.43004e-121	85	376.326	239	204
Apaniculata19722_c0_seq8_len=1779	transaldolase family protein	1779	XP_011086894	GO:0004801: sedoheptulose-7-phosphate:D-glyceraldehyde-3-phosphate glyceronetransferase activity ; GO:0006091: generation of precursor metabolites and energy ; GO:0006098: pentose-phosphate shunt ; GO:0009507: chloroplast ; GO:0032787: monocarboxylic acid metabolic process ; GO:0044249: cellular biosynthetic process ; GO:0044711: single-organism biosynthetic process ; GO:1901576: organic substanc…	map00030: Pentose phosphate pathway	5.48022e-112	81	350.903	239	195
Apaniculata25039_c0_seq1_len=2233	probable 6-phosphogluconolactonase chloroplastic	2233	XP_011084553	GO:0006098: pentose-phosphate shunt ; GO:0016740: transferase activity ; GO:0016853: isomerase activity ; GO:0017057: 6-phosphogluconolactonase activity	map00030: Pentose phosphate pathway	7.4271e-152	90	454.136	276	250
Apaniculata5468_c0_seq2_len=1493	probable 6-phosphogluconolactonase chloroplastic	1493	XP_011084553	GO:0006098: pentose-phosphate shunt ; GO:0016740: transferase activity ; GO:0016853: isomerase activity ; GO:0017057: 6-phosphogluconolactonase activity	map00030: Pentose phosphate pathway	1.65119e-108	88	334.339	206	182
Apaniculata11895_c0_seq1_len=1769	probable 6-phosphogluconolactonase chloroplastic	1769	XP_011075917	GO:0006098: pentose-phosphate shunt ; GO:0017057: 6-phosphogluconolactonase activity	map00030: Pentose phosphate pathway	7.26809e-111	89	341.273	203	182
Apaniculata11895_c0_seq2_len=1415	probable 6-phosphogluconolactonase chloroplastic	1415	XP_011075917	GO:0006098: pentose-phosphate shunt ; GO:0017057: 6-phosphogluconolactonase activity	map00030: Pentose phosphate pathway	1.14605e-81	83	261.922	171	143
Apaniculata11895_c0_seq3_len=2019	probable 6-phosphogluconolactonase chloroplastic	2019	XP_011075917	GO:0006098: pentose-phosphate shunt ; GO:0017057: 6-phosphogluconolactonase activity	map00030: Pentose phosphate pathway	1.53168e-79	83	261.922	171	143
Apaniculata11967_c0_seq1_len=1800	probable 6-phosphogluconolactonase 1	1800	XP_004239036	GO:0006098: pentose-phosphate shunt ; GO:0017057: 6-phosphogluconolactonase activity	map00030: Pentose phosphate pathway	2.95569e-134	80	402.134	287	230
Apaniculata5210_c0_seq2_len=719	probable 6-phosphogluconolactonase chloroplastic	719	XP_011084553	GO:0006098: pentose-phosphate shunt ; GO:0017057: 6-phosphogluconolactonase activity	map00030: Pentose phosphate pathway	2.20637e-20	73	93.9745	90	66
Apaniculata7896_c0_seq1_len=1809	probable 6-phosphogluconolactonase 1	1809	XP_004239036	GO:0006098: pentose-phosphate shunt ; GO:0017057: 6-phosphogluconolactonase activity	map00030: Pentose phosphate pathway	1.4776e-127	87	384.8	267	234
Apaniculata7896_c0_seq2_len=1231	probable 6-phosphogluconolactonase 1	1231	XP_004239036	GO:0006098: pentose-phosphate shunt ; GO:0017057: 6-phosphogluconolactonase activity	map00030: Pentose phosphate pathway	2.72192e-130	87	384.8	267	234
Apaniculata165297_c0_seq1_len=547	khg kdpg aldolase-like	547	XP_011070000	GO:0008152: metabolic process ; GO:0008675: 2-dehydro-3-deoxy-phosphogluconate aldolase activity	map00030: Pentose phosphate pathway	5.60217e-48	87	165.622	102	89
Apaniculata15224_c0_seq2_len=1716	ribulose-phosphate 3- cytoplasmic isoform	1716	NP_176518	GO:0004750: ribulose-phosphate 3-epimerase activity ; GO:0005829: cytosol ; GO:0005886: plasma membrane ; GO:0006098: pentose-phosphate shunt ; GO:0046872: metal ion binding	map00030: Pentose phosphate pathway ; map00040: Pentose and glucuronate interconversions ; map00710: Carbon fixation in photosynthetic organisms	2.24933e-73	93	204.527	116	108
Apaniculata23491_c0_seq1_len=1682	ribulose-phosphate 3- chloroplastic	1682	XP_011101703	GO:0004750: ribulose-phosphate 3-epimerase activity ; GO:0006098: pentose-phosphate shunt ; GO:0009570: chloroplast stroma ; GO:0009579: thylakoid ; GO:0009624: response to nematode ; GO:0009941: chloroplast envelope ; GO:0010319: stromule ; GO:0042742: defense response to bacterium ; GO:0046872: metal ion binding ; GO:0048046: apoplast	map00030: Pentose phosphate pathway ; map00040: Pentose and glucuronate interconversions ; map00710: Carbon fixation in photosynthetic organisms	5.89661e-165	95	479.559	282	269
Apaniculata15224_c0_seq4_len=1288	ribulose-phosphate 3- cytoplasmic isoform-like	1288	CBI40053	GO:0004750: ribulose-phosphate 3-epimerase activity ; GO:0006098: pentose-phosphate shunt ; GO:0046872: metal ion binding	map00030: Pentose phosphate pathway ; map00040: Pentose and glucuronate interconversions ; map00710: Carbon fixation in photosynthetic organisms	3.2117e-121	77	363.614	274	212
Apaniculata9605_c0_seq1_len=1664	fructokinase	1664	XP_011091648	GO:0004747: ribokinase activity ; GO:0005524: ATP binding ; GO:0006014: D-ribose metabolic process ; GO:0008865: fructokinase activity ; GO:0019252: starch biosynthetic process ; GO:0046835: carbohydrate phosphorylation	map00030: Pentose phosphate pathway ; map00051: Fructose and mannose metabolism ; map00500: Starch and sucrose metabolism ; map00520: Amino sugar and nucleotide sugar metabolism	1.0517e-79	80	261.922	182	147
Apaniculata9605_c0_seq3_len=1414	fructokinase 2	1414	XP_011091648	GO:0004747: ribokinase activity ; GO:0005524: ATP binding ; GO:0006014: D-ribose metabolic process ; GO:0008865: fructokinase activity ; GO:0019252: starch biosynthetic process ; GO:0046835: carbohydrate phosphorylation	map00030: Pentose phosphate pathway ; map00051: Fructose and mannose metabolism ; map00500: Starch and sucrose metabolism ; map00520: Amino sugar and nucleotide sugar metabolism	0	94	607.06	329	310
Apaniculata15140_c0_seq1_len=2817	fructokinase	2817	XP_006341727	GO:0004747: ribokinase activity ; GO:0005829: cytosol ; GO:0006014: D-ribose metabolic process ; GO:0008865: fructokinase activity ; GO:0046835: carbohydrate phosphorylation	map00030: Pentose phosphate pathway ; map00051: Fructose and mannose metabolism ; map00500: Starch and sucrose metabolism ; map00520: Amino sugar and nucleotide sugar metabolism	0	84	545.428	381	322
Apaniculata85566_c0_seq1_len=1282	probable fructokinase-7	1282	XP_011101149	GO:0004747: ribokinase activity ; GO:0006014: D-ribose metabolic process ; GO:0008865: fructokinase activity ; GO:0046835: carbohydrate phosphorylation	map00030: Pentose phosphate pathway ; map00051: Fructose and mannose metabolism ; map00500: Starch and sucrose metabolism ; map00520: Amino sugar and nucleotide sugar metabolism	0	90	562.762	333	301
Apaniculata17926_c0_seq11_len=1571	probable ribose-5-phosphate isomerase chloroplastic	1571	XP_011096737	GO:0004751: ribose-5-phosphate isomerase activity ; GO:0009052: pentose-phosphate shunt, non-oxidative branch ; GO:0009507: chloroplast ; GO:0016556: mRNA modification ; GO:0016740: transferase activity	map00030: Pentose phosphate pathway ; map00051: Fructose and mannose metabolism ; map00710: Carbon fixation in photosynthetic organisms	3.66362e-90	91	286.96	169	155
Apaniculata17926_c0_seq2_len=1594	probable ribose-5-phosphate isomerase chloroplastic	1594	XP_011096737	GO:0004751: ribose-5-phosphate isomerase activity ; GO:0009052: pentose-phosphate shunt, non-oxidative branch ; GO:0009507: chloroplast ; GO:0016556: mRNA modification ; GO:0016740: transferase activity	map00030: Pentose phosphate pathway ; map00051: Fructose and mannose metabolism ; map00710: Carbon fixation in photosynthetic organisms	1.19015e-70	91	232.261	135	123
Apaniculata24616_c0_seq1_len=2279	probable ribose-5-phosphate isomerase 2	2279	XP_011075755	GO:0004751: ribose-5-phosphate isomerase activity ; GO:0009052: pentose-phosphate shunt, non-oxidative branch ; GO:0016021: integral component of membrane ; GO:0055085: transmembrane transport	map00030: Pentose phosphate pathway ; map00051: Fructose and mannose metabolism ; map00710: Carbon fixation in photosynthetic organisms	1.6559e-153	87	457.603	286	249
Apaniculata14185_c0_seq4_len=815	glyoxylate succinic semialdehyde reductase 1	815	XP_011080590	GO:0003858: 3-hydroxybutyrate dehydrogenase activity ; GO:0004616: phosphogluconate dehydrogenase (decarboxylating) activity ; GO:0005739: mitochondrion ; GO:0005829: cytosol ; GO:0006098: pentose-phosphate shunt ; GO:0006573: valine metabolic process ; GO:0006979: response to oxidative stress ; GO:0007020: microtubule nucleation ; GO:0008442: 3-hydroxyisobutyrate dehydrogenase activity ; GO:0019…	map00030: Pentose phosphate pathway ; map00072: Synthesis and degradation of ketone bodies ; map00280: Valine, leucine and isoleucine degradation ; map00480: Glutathione metabolism ; map00620: Pyruvate metabolism ; map00630: Glyoxylate and dicarboxylate metabolism ; map00650: Butanoate metabolism	3.47697e-45	83	161.77	113	94
Apaniculata14612_c0_seq6_len=1307	glyoxylate succinic semialdehyde reductase 1	1307	XP_011080590	GO:0003858: 3-hydroxybutyrate dehydrogenase activity ; GO:0004616: phosphogluconate dehydrogenase (decarboxylating) activity ; GO:0005739: mitochondrion ; GO:0005829: cytosol ; GO:0006098: pentose-phosphate shunt ; GO:0006573: valine metabolic process ; GO:0006979: response to oxidative stress ; GO:0007020: microtubule nucleation ; GO:0008442: 3-hydroxyisobutyrate dehydrogenase activity ; GO:0019…	map00030: Pentose phosphate pathway ; map00072: Synthesis and degradation of ketone bodies ; map00280: Valine, leucine and isoleucine degradation ; map00480: Glutathione metabolism ; map00620: Pyruvate metabolism ; map00630: Glyoxylate and dicarboxylate metabolism ; map00650: Butanoate metabolism	3.59971e-142	83	417.157	288	241
Apaniculata14612_c0_seq1_len=997	glyoxylate succinic semialdehyde reductase 1	997	XP_011080590	GO:0003858: 3-hydroxybutyrate dehydrogenase activity ; GO:0004616: phosphogluconate dehydrogenase (decarboxylating) activity ; GO:0005829: cytosol ; GO:0006098: pentose-phosphate shunt ; GO:0006573: valine metabolic process ; GO:0006979: response to oxidative stress ; GO:0007020: microtubule nucleation ; GO:0008442: 3-hydroxyisobutyrate dehydrogenase activity ; GO:0019288: isopentenyl diphosphate…	map00030: Pentose phosphate pathway ; map00072: Synthesis and degradation of ketone bodies ; map00280: Valine, leucine and isoleucine degradation ; map00480: Glutathione metabolism ; map00620: Pyruvate metabolism ; map00630: Glyoxylate and dicarboxylate metabolism ; map00650: Butanoate metabolism	1.75324e-99	81	304.294	218	177
Apaniculata34136_c0_seq1_len=1320	glyoxylate succinic semialdehyde reductase 1	1320	XP_011080590	GO:0003858: 3-hydroxybutyrate dehydrogenase activity ; GO:0004616: phosphogluconate dehydrogenase (decarboxylating) activity ; GO:0005829: cytosol ; GO:0006098: pentose-phosphate shunt ; GO:0006573: valine metabolic process ; GO:0006979: response to oxidative stress ; GO:0007020: microtubule nucleation ; GO:0008442: 3-hydroxyisobutyrate dehydrogenase activity ; GO:0019288: isopentenyl diphosphate…	map00030: Pentose phosphate pathway ; map00072: Synthesis and degradation of ketone bodies ; map00280: Valine, leucine and isoleucine degradation ; map00480: Glutathione metabolism ; map00620: Pyruvate metabolism ; map00630: Glyoxylate and dicarboxylate metabolism ; map00650: Butanoate metabolism	0	94	530.406	292	275
Apaniculata40040_c0_seq1_len=1226	ribose-phosphate pyrophosphokinase 4	1226	EYU29587	GO:0000287: magnesium ion binding ; GO:0004749: ribose phosphate diphosphokinase activity ; GO:0005524: ATP binding ; GO:0005829: cytosol ; GO:0005886: plasma membrane ; GO:0006783: heme biosynthetic process ; GO:0009116: nucleoside metabolic process ; GO:0009220: pyrimidine ribonucleotide biosynthetic process ; GO:0009506: plasmodesma ; GO:0016301: kinase activity ; GO:0016310: phosphorylation ;…	map00030: Pentose phosphate pathway ; map00230: Purine metabolism	0	94	589.726	319	301
Apaniculata20616_c0_seq6_len=1668	ribose-phosphate pyrophosphokinase 1	1668	XP_011085097	GO:0000287: magnesium ion binding ; GO:0004749: ribose phosphate diphosphokinase activity ; GO:0005524: ATP binding ; GO:0006486: protein glycosylation ; GO:0006783: heme biosynthetic process ; GO:0009156: ribonucleoside monophosphate biosynthetic process ; GO:0009165: nucleotide biosynthetic process ; GO:0009507: chloroplast ; GO:0016301: kinase activity ; GO:0016310: phosphorylation ; GO:001675…	map00030: Pentose phosphate pathway ; map00230: Purine metabolism	0	90	671.003	398	361
Apaniculata20810_c0_seq14_len=3699	ribose-phosphate pyrophosphokinase 1	3699	XP_011085097	GO:0000287: magnesium ion binding ; GO:0004749: ribose phosphate diphosphokinase activity ; GO:0005524: ATP binding ; GO:0006486: protein glycosylation ; GO:0006783: heme biosynthetic process ; GO:0009156: ribonucleoside monophosphate biosynthetic process ; GO:0009165: nucleotide biosynthetic process ; GO:0009507: chloroplast ; GO:0016301: kinase activity ; GO:0016310: phosphorylation ; GO:001675…	map00030: Pentose phosphate pathway ; map00230: Purine metabolism	0	90	671.003	398	361
Apaniculata20810_c0_seq2_len=3803	ribose-phosphate pyrophosphokinase 1	3803	XP_011085097	GO:0000287: magnesium ion binding ; GO:0004749: ribose phosphate diphosphokinase activity ; GO:0005524: ATP binding ; GO:0006486: protein glycosylation ; GO:0006783: heme biosynthetic process ; GO:0009156: ribonucleoside monophosphate biosynthetic process ; GO:0009165: nucleotide biosynthetic process ; GO:0009507: chloroplast ; GO:0016301: kinase activity ; GO:0016310: phosphorylation ; GO:001675…	map00030: Pentose phosphate pathway ; map00230: Purine metabolism	0	90	671.003	398	361
Apaniculata20810_c0_seq4_len=2897	ribose-phosphate pyrophosphokinase 1	2897	XP_011085097	GO:0000287: magnesium ion binding ; GO:0004749: ribose phosphate diphosphokinase activity ; GO:0005524: ATP binding ; GO:0006486: protein glycosylation ; GO:0006783: heme biosynthetic process ; GO:0009156: ribonucleoside monophosphate biosynthetic process ; GO:0009165: nucleotide biosynthetic process ; GO:0009507: chloroplast ; GO:0016301: kinase activity ; GO:0016310: phosphorylation ; GO:001675…	map00030: Pentose phosphate pathway ; map00230: Purine metabolism	0	90	671.003	398	361
Apaniculata3080_c0_seq1_len=2313	ribose-phosphate pyrophosphokinase 4	2313	EYU22523	GO:0000287: magnesium ion binding ; GO:0004749: ribose phosphate diphosphokinase activity ; GO:0005524: ATP binding ; GO:0006783: heme biosynthetic process ; GO:0009116: nucleoside metabolic process ; GO:0009165: nucleotide biosynthetic process ; GO:0009507: chloroplast ; GO:0016301: kinase activity ; GO:0016310: phosphorylation	map00030: Pentose phosphate pathway ; map00230: Purine metabolism	0	94	662.914	356	337
Apaniculata36894_c0_seq1_len=1097	ribose-phosphate pyrophosphokinase chloroplastic-like	1097	Q9XG98	GO:0000287: magnesium ion binding ; GO:0004749: ribose phosphate diphosphokinase activity ; GO:0005524: ATP binding ; GO:0009156: ribonucleoside monophosphate biosynthetic process ; GO:0009165: nucleotide biosynthetic process ; GO:0016301: kinase activity ; GO:0016310: phosphorylation ; GO:0016757: transferase activity, transferring glycosyl groups	map00030: Pentose phosphate pathway ; map00230: Purine metabolism	3.16093e-173	97	494.967	272	264
Apaniculata2013_c0_seq1_len=444	ribose-phosphate pyrophosphokinase chloroplastic-like	444	CDP12979	GO:0000287: magnesium ion binding ; GO:0004749: ribose phosphate diphosphokinase activity ; GO:0009156: ribonucleoside monophosphate biosynthetic process ; GO:0009165: nucleotide biosynthetic process ; GO:0016301: kinase activity ; GO:0016310: phosphorylation ; GO:0016757: transferase activity, transferring glycosyl groups	map00030: Pentose phosphate pathway ; map00230: Purine metabolism	8.27618e-39	86	142.895	92	80
Apaniculata17992_c0_seq1_len=4405	adenosine kinase	4405	XP_011075771	GO:0004001: adenosine kinase activity ; GO:0004747: ribokinase activity ; GO:0006014: D-ribose metabolic process ; GO:0006167: AMP biosynthetic process ; GO:0009507: chloroplast ; GO:0009902: chloroplast relocation ; GO:0010027: thylakoid membrane organization ; GO:0015979: photosynthesis ; GO:0019288: isopentenyl diphosphate biosynthetic process, methylerythritol 4-phosphate pathway ; GO:0034660…	map00030: Pentose phosphate pathway ; map00230: Purine metabolism	0	91	644.04	360	331
Apaniculata25394_c0_seq1_len=2345	adenosine kinase	2345	XP_011075771	GO:0004001: adenosine kinase activity ; GO:0004747: ribokinase activity ; GO:0006014: D-ribose metabolic process ; GO:0006167: AMP biosynthetic process ; GO:0009507: chloroplast ; GO:0009902: chloroplast relocation ; GO:0010027: thylakoid membrane organization ; GO:0015979: photosynthesis ; GO:0019288: isopentenyl diphosphate biosynthetic process, methylerythritol 4-phosphate pathway ; GO:0034660…	map00030: Pentose phosphate pathway ; map00230: Purine metabolism	0	91	644.04	360	331
Apaniculata12685_c0_seq1_len=2375	probable 3-hydroxyisobutyrate dehydrogenase-like mitochondrial	2375	XP_011093637	GO:0004616: phosphogluconate dehydrogenase (decarboxylating) activity ; GO:0005739: mitochondrion ; GO:0005829: cytosol ; GO:0006098: pentose-phosphate shunt ; GO:0006574: valine catabolic process ; GO:0008442: 3-hydroxyisobutyrate dehydrogenase activity ; GO:0051287: NAD binding	map00030: Pentose phosphate pathway ; map00280: Valine, leucine and isoleucine degradation ; map00480: Glutathione metabolism	2.32175e-172	94	509.22	311	293
Apaniculata71294_c0_seq1_len=1320	probable 3-hydroxyisobutyrate mitochondrial	1320	EYU19111	GO:0004616: phosphogluconate dehydrogenase (decarboxylating) activity ; GO:0005739: mitochondrion ; GO:0006098: pentose-phosphate shunt ; GO:0006574: valine catabolic process ; GO:0008442: 3-hydroxyisobutyrate dehydrogenase activity ; GO:0051287: NAD binding	map00030: Pentose phosphate pathway ; map00280: Valine, leucine and isoleucine degradation ; map00480: Glutathione metabolism	3.2644e-161	74	469.159	388	289
Apaniculata32605_c0_seq1_len=4338	ketose-bisphosphate aldolase class-ii family protein isoform 1	4338	XP_011073001	GO:0004616: phosphogluconate dehydrogenase (decarboxylating) activity ; GO:0006098: pentose-phosphate shunt ; GO:0006573: valine metabolic process ; GO:0008270: zinc ion binding ; GO:0008442: 3-hydroxyisobutyrate dehydrogenase activity ; GO:0016832: aldehyde-lyase activity ; GO:0051287: NAD binding	map00030: Pentose phosphate pathway ; map00280: Valine, leucine and isoleucine degradation ; map00480: Glutathione metabolism	0	91	2294.23	1376	1255
Apaniculata9270_c0_seq1_len=1363	glyoxylate succinic semialdehyde reductase chloroplastic	1363	XP_011080083	GO:0004616: phosphogluconate dehydrogenase (decarboxylating) activity ; GO:0006098: pentose-phosphate shunt ; GO:0006573: valine metabolic process ; GO:0008442: 3-hydroxyisobutyrate dehydrogenase activity ; GO:0008679: 2-hydroxy-3-oxopropionate reductase activity ; GO:0051287: NAD binding	map00030: Pentose phosphate pathway ; map00280: Valine, leucine and isoleucine degradation ; map00480: Glutathione metabolism ; map00630: Glyoxylate and dicarboxylate metabolism	0	87	573.933	372	326
Apaniculata16703_c0_seq4_len=1187	glucose-6-phosphate 1- cytoplasmic isoform	1187	XP_011098824	GO:0004345: glucose-6-phosphate dehydrogenase activity ; GO:0005737: cytoplasm ; GO:0006098: pentose-phosphate shunt ; GO:0050661: NADP binding	map00030: Pentose phosphate pathway ; map00480: Glutathione metabolism	4.69674e-82	95	268.855	143	137
Apaniculata16703_c0_seq6_len=1639	glucose-6-phosphate 1- cytoplasmic isoform	1639	XP_011098824	GO:0004345: glucose-6-phosphate dehydrogenase activity ; GO:0005737: cytoplasm ; GO:0006098: pentose-phosphate shunt ; GO:0050661: NADP binding	map00030: Pentose phosphate pathway ; map00480: Glutathione metabolism	3.45749e-80	95	268.855	143	137
Apaniculata18444_c0_seq2_len=1201	glucose-6-phosphate 1- cytoplasmic isoform	1201	XP_011098824	GO:0004345: glucose-6-phosphate dehydrogenase activity ; GO:0005737: cytoplasm ; GO:0006098: pentose-phosphate shunt ; GO:0050661: NADP binding	map00030: Pentose phosphate pathway ; map00480: Glutathione metabolism	7.66627e-137	97	373.244	189	184
Apaniculata18444_c0_seq6_len=1301	glucose-6-phosphate 1- cytoplasmic isoform	1301	XP_011098824	GO:0004345: glucose-6-phosphate dehydrogenase activity ; GO:0005737: cytoplasm ; GO:0006098: pentose-phosphate shunt ; GO:0050661: NADP binding	map00030: Pentose phosphate pathway ; map00480: Glutathione metabolism	5.303e-166	96	486.108	250	241
Apaniculata18444_c0_seq8_len=1543	glucose-6-phosphate 1- cytoplasmic isoform	1543	XP_011098824	GO:0004345: glucose-6-phosphate dehydrogenase activity ; GO:0005737: cytoplasm ; GO:0006098: pentose-phosphate shunt ; GO:0050661: NADP binding	map00030: Pentose phosphate pathway ; map00480: Glutathione metabolism	1.33479e-124	96	363.999	187	180
Apaniculata16703_c0_seq1_len=1225	glucose-6-phosphate 1- cytoplasmic isoform	1225	XP_011098824	GO:0004345: glucose-6-phosphate dehydrogenase activity ; GO:0005829: cytosol ; GO:0009051: pentose-phosphate shunt, oxidative branch ; GO:0050661: NADP binding	map00030: Pentose phosphate pathway ; map00480: Glutathione metabolism	4.92398e-140	94	419.083	231	218
Apaniculata18035_c0_seq2_len=1236	glucose-6-phosphate 1- cytoplasmic isoform	1236	XP_011097324	GO:0004345: glucose-6-phosphate dehydrogenase activity ; GO:0005829: cytosol ; GO:0009051: pentose-phosphate shunt, oxidative branch ; GO:0050661: NADP binding	map00030: Pentose phosphate pathway ; map00480: Glutathione metabolism	3.27318e-146	96	425.246	220	212
Apaniculata18035_c0_seq4_len=2070	glucose-6-phosphate 1- cytoplasmic isoform	2070	XP_011097324	GO:0004345: glucose-6-phosphate dehydrogenase activity ; GO:0005829: cytosol ; GO:0009051: pentose-phosphate shunt, oxidative branch ; GO:0050661: NADP binding	map00030: Pentose phosphate pathway ; map00480: Glutathione metabolism	0	95	959.133	512	489
Apaniculata18035_c0_seq5_len=660	glucose-6-phosphate 1- cytoplasmic isoform	660	XP_011097324	GO:0004345: glucose-6-phosphate dehydrogenase activity ; GO:0005829: cytosol ; GO:0009051: pentose-phosphate shunt, oxidative branch ; GO:0050661: NADP binding	map00030: Pentose phosphate pathway ; map00480: Glutathione metabolism	2.76456e-67	96	223.787	113	109
Apaniculata18035_c0_seq6_len=2138	glucose-6-phosphate 1- cytoplasmic isoform	2138	XP_011097324	GO:0004345: glucose-6-phosphate dehydrogenase activity ; GO:0005829: cytosol ; GO:0009051: pentose-phosphate shunt, oxidative branch ; GO:0050661: NADP binding	map00030: Pentose phosphate pathway ; map00480: Glutathione metabolism	0	93	539.265	298	280
Apaniculata5766_c0_seq1_len=2242	glucose-6-phosphate 1- chloroplastic-like	2242	XP_011086837	GO:0004345: glucose-6-phosphate dehydrogenase activity ; GO:0006098: pentose-phosphate shunt ; GO:0009507: chloroplast ; GO:0050661: NADP binding	map00030: Pentose phosphate pathway ; map00480: Glutathione metabolism	0	91	1019.61	574	524
Apaniculata21592_c0_seq7_len=3574	glucose-6-phosphate 1-dehydrogenase chloroplastic	3574	XP_011092185	GO:0004345: glucose-6-phosphate dehydrogenase activity ; GO:0006098: pentose-phosphate shunt ; GO:0050661: NADP binding	map00030: Pentose phosphate pathway ; map00480: Glutathione metabolism	0	89	387.882	225	202
Apaniculata21592_c0_seq9_len=3480	glucose-6-phosphate 1-dehydrogenase chloroplastic	3480	XP_011092185	GO:0004345: glucose-6-phosphate dehydrogenase activity ; GO:0006098: pentose-phosphate shunt ; GO:0050661: NADP binding	map00030: Pentose phosphate pathway ; map00480: Glutathione metabolism	0	90	530.02	303	274
Apaniculata21939_c0_seq6_len=2777	glucose-6-phosphate 1-dehydrogenase chloroplastic	2777	XP_011092185	GO:0004345: glucose-6-phosphate dehydrogenase activity ; GO:0006098: pentose-phosphate shunt ; GO:0050661: NADP binding	map00030: Pentose phosphate pathway ; map00480: Glutathione metabolism	0	90	530.02	303	274
Apaniculata21939_c0_seq8_len=2623	glucose-6-phosphate 1-dehydrogenase chloroplastic	2623	XP_011092185	GO:0004345: glucose-6-phosphate dehydrogenase activity ; GO:0006098: pentose-phosphate shunt ; GO:0050661: NADP binding	map00030: Pentose phosphate pathway ; map00480: Glutathione metabolism	0	89	387.882	225	202
Apaniculata30931_c0_seq1_len=1920	glucose-6-phosphate 1- chloroplastic	1920	XP_011100573	GO:0004345: glucose-6-phosphate dehydrogenase activity ; GO:0009051: pentose-phosphate shunt, oxidative branch ; GO:0009570: chloroplast stroma ; GO:0009637: response to blue light ; GO:0010155: regulation of proton transport ; GO:0015979: photosynthesis ; GO:0019288: isopentenyl diphosphate biosynthetic process, methylerythritol 4-phosphate pathway ; GO:0046777: protein autophosphorylation ; GO:…	map00030: Pentose phosphate pathway ; map00480: Glutathione metabolism	0	94	1015.76	546	517
Apaniculata1628_c0_seq1_len=2357	glucose-6-phosphate dehydrogenase 2	2357	XP_011086837	GO:0004345: glucose-6-phosphate dehydrogenase activity ; GO:0009051: pentose-phosphate shunt, oxidative branch ; GO:0009570: chloroplast stroma ; GO:0050661: NADP binding	map00030: Pentose phosphate pathway ; map00480: Glutathione metabolism	0	88	958.748	573	509
Apaniculata26467_c0_seq1_len=2004	6-phosphogluconate decarboxylating chloroplastic-like	2004	XP_011073556	GO:0004616: phosphogluconate dehydrogenase (decarboxylating) activity ; GO:0005739: mitochondrion ; GO:0005829: cytosol ; GO:0006098: pentose-phosphate shunt ; GO:0009506: plasmodesma ; GO:0009570: chloroplast stroma ; GO:0009744: response to sucrose ; GO:0009749: response to glucose ; GO:0009750: response to fructose ; GO:0019521: D-gluconate metabolic process ; GO:0046686: response to cadmium i…	map00030: Pentose phosphate pathway ; map00480: Glutathione metabolism	0	98	957.207	488	479
Apaniculata28293_c0_seq1_len=852	6-phosphogluconate decarboxylating 3	852	XP_011085569	GO:0004616: phosphogluconate dehydrogenase (decarboxylating) activity ; GO:0005777: peroxisome ; GO:0005829: cytosol ; GO:0006098: pentose-phosphate shunt ; GO:0006888: ER to Golgi vesicle-mediated transport ; GO:0009570: chloroplast stroma ; GO:0009651: response to salt stress ; GO:0009744: response to sucrose ; GO:0009749: response to glucose ; GO:0009750: response to fructose ; GO:0010359: reg…	map00030: Pentose phosphate pathway ; map00480: Glutathione metabolism	6.79502e-143	94	420.239	226	214
Apaniculata25315_c0_seq1_len=1832	6-phosphogluconate decarboxylating 3	1832	XP_011085569	GO:0004616: phosphogluconate dehydrogenase (decarboxylating) activity ; GO:0006098: pentose-phosphate shunt ; GO:0050661: NADP binding	map00030: Pentose phosphate pathway ; map00480: Glutathione metabolism	0	98	937.947	489	480
Apaniculata29276_c0_seq1_len=899	6-phosphogluconate decarboxylating 3	899	XP_011099073	GO:0004616: phosphogluconate dehydrogenase (decarboxylating) activity ; GO:0006098: pentose-phosphate shunt ; GO:0050661: NADP binding	map00030: Pentose phosphate pathway ; map00480: Glutathione metabolism	4.73415e-143	96	421.009	214	207
Apaniculata47983_c0_seq1_len=2228	6-phosphogluconate decarboxylating 3	2228	XP_006484295	GO:0004616: phosphogluconate dehydrogenase (decarboxylating) activity ; GO:0006098: pentose-phosphate shunt ; GO:0050661: NADP binding	map00030: Pentose phosphate pathway ; map00480: Glutathione metabolism	0	95	877.085	480	457
Apaniculata52230_c0_seq1_len=1654	probable 3-hydroxyisobutyrate dehydrogenase-like mitochondrial	1654	XP_011087747	GO:0004616: phosphogluconate dehydrogenase (decarboxylating) activity ; GO:0006098: pentose-phosphate shunt ; GO:0051287: NAD binding	map00030: Pentose phosphate pathway ; map00480: Glutathione metabolism	5.29379e-125	86	377.867	299	260
Apaniculata62644_c0_seq1_len=1184	probable 3-hydroxyisobutyrate dehydrogenase-like mitochondrial	1184	XP_011087747	GO:0004616: phosphogluconate dehydrogenase (decarboxylating) activity ; GO:0006098: pentose-phosphate shunt ; GO:0051287: NAD binding	map00030: Pentose phosphate pathway ; map00480: Glutathione metabolism	5.62336e-127	86	377.096	299	260
Apaniculata19538_c0_seq1_len=1844	chloroplastic-like	1844	XP_011077266	GO:0004802: transketolase activity ; GO:0008152: metabolic process ; GO:0047896: formaldehyde transketolase activity	map00030: Pentose phosphate pathway ; map00680: Methane metabolism ; map00710: Carbon fixation in photosynthetic organisms ; map01051: Biosynthesis of ansamycins	0	91	759.599	423	389
Apaniculata19538_c0_seq2_len=2637	chloroplastic-like	2637	XP_011077266	GO:0004802: transketolase activity ; GO:0008152: metabolic process ; GO:0047896: formaldehyde transketolase activity	map00030: Pentose phosphate pathway ; map00680: Methane metabolism ; map00710: Carbon fixation in photosynthetic organisms ; map01051: Biosynthesis of ansamycins	0	92	966.452	552	509
Apaniculata13931_c0_seq2_len=1188	chloroplastic-like	1188	EYU39617	GO:0004802: transketolase activity ; GO:0008152: metabolic process	map00030: Pentose phosphate pathway ; map00710: Carbon fixation in photosynthetic organisms ; map01051: Biosynthesis of ansamycins	1.15358e-159	87	476.478	294	256
Apaniculata46403_c0_seq1_len=2531	chloroplastic	2531	XP_011090550	GO:0004802: transketolase activity ; GO:0008152: metabolic process	map00030: Pentose phosphate pathway ; map00710: Carbon fixation in photosynthetic organisms ; map01051: Biosynthesis of ansamycins	0	89	1318.52	754	678
Apaniculata4764_c0_seq1_len=2902	transketolase family protein	2902	XP_011090550	GO:0004802: transketolase activity ; GO:0008152: metabolic process	map00030: Pentose phosphate pathway ; map00710: Carbon fixation in photosynthetic organisms ; map01051: Biosynthesis of ansamycins	0	92	1278.85	740	681
Apaniculata16160_c0_seq1_len=2134	xylulose kinase-like	2134	XP_011078461	GO:0004856: xylulokinase activity ; GO:0005829: cytosol ; GO:0005997: xylulose metabolic process ; GO:0046835: carbohydrate phosphorylation	map00040: Pentose and glucuronate interconversions	0	93	392.119	238	222
Apaniculata16160_c0_seq3_len=2061	xylulose kinase-like	2061	XP_011078461	GO:0004856: xylulokinase activity ; GO:0005829: cytosol ; GO:0005997: xylulose metabolic process ; GO:0046835: carbohydrate phosphorylation	map00040: Pentose and glucuronate interconversions	0	92	642.884	374	345
Apaniculata16693_c0_seq3_len=1062	xylulose kinase-like	1062	XP_011078458	GO:0004856: xylulokinase activity ; GO:0005829: cytosol ; GO:0005997: xylulose metabolic process ; GO:0046835: carbohydrate phosphorylation	map00040: Pentose and glucuronate interconversions	6.72301e-148	92	438.343	250	231
Apaniculata16986_c0_seq3_len=1733	xylulose kinase-like	1733	XP_011078458	GO:0004856: xylulokinase activity ; GO:0005829: cytosol ; GO:0005997: xylulose metabolic process ; GO:0046835: carbohydrate phosphorylation	map00040: Pentose and glucuronate interconversions	0	92	472.626	269	249
Apaniculata17737_c0_seq3_len=770	xylulose kinase	770	XP_011078461	GO:0004856: xylulokinase activity ; GO:0005829: cytosol ; GO:0005997: xylulose metabolic process ; GO:0046835: carbohydrate phosphorylation	map00040: Pentose and glucuronate interconversions	5.73657e-92	90	290.426	169	153
Apaniculata3252_c0_seq1_len=619	xylulose kinase-like	619	XP_009335482	GO:0004856: xylulokinase activity ; GO:0005829: cytosol ; GO:0005997: xylulose metabolic process ; GO:0046835: carbohydrate phosphorylation	map00040: Pentose and glucuronate interconversions	4.68877e-39	87	147.517	88	77
Apaniculata41328_c0_seq1_len=347	xylulose kinase-like isoform x2	347	XP_010266792	GO:0004856: xylulokinase activity ; GO:0005829: cytosol ; GO:0005997: xylulose metabolic process ; GO:0046835: carbohydrate phosphorylation	map00040: Pentose and glucuronate interconversions	1.0255e-52	88	181.415	107	95
Apaniculata12068_c0_seq1_len=1697	xylulose kinase-1 isoform 2	1697	XP_011088472	GO:0004856: xylulokinase activity ; GO:0009507: chloroplast ; GO:0046835: carbohydrate phosphorylation	map00040: Pentose and glucuronate interconversions	0	90	744.962	450	407
Apaniculata12068_c0_seq2_len=1783	xylulose kinase-1 isoform 2	1783	XP_006487323	GO:0004856: xylulokinase activity ; GO:0009507: chloroplast ; GO:0046835: carbohydrate phosphorylation	map00040: Pentose and glucuronate interconversions	0	90	418.698	246	223
Apaniculata221481_c0_seq1_len=381	pectate partial	381	EYU34765	GO:0005576: extracellular region ; GO:0030570: pectate lyase activity ; GO:0045490: pectin catabolic process ; GO:0046872: metal ion binding	map00040: Pentose and glucuronate interconversions	8.16029e-51	92	173.711	94	87
Apaniculata373067_c0_seq1_len=319	pectate lyase 2	319	XP_011087039	GO:0005576: extracellular region ; GO:0030570: pectate lyase activity ; GO:0045490: pectin catabolic process ; GO:0046872: metal ion binding	map00040: Pentose and glucuronate interconversions	2.16358e-59	91	194.897	106	97
Apaniculata374728_c0_seq1_len=322	pectate lyase 2	322	XP_011087039	GO:0005576: extracellular region ; GO:0030570: pectate lyase activity ; GO:0045490: pectin catabolic process ; GO:0046872: metal ion binding	map00040: Pentose and glucuronate interconversions	5.49576e-60	93	196.438	107	100
Apaniculata579254_c0_seq1_len=233	pectate partial	233	KDP46367	GO:0005576: extracellular region ; GO:0030570: pectate lyase activity ; GO:0045490: pectin catabolic process ; GO:0046872: metal ion binding	map00040: Pentose and glucuronate interconversions	4.15973e-40	90	143.28	77	70
Apaniculata14082_c0_seq2_len=778	pectate lyase	778	XP_011097759	GO:0005727: extrachromosomal circular DNA ; GO:0030570: pectate lyase activity ; GO:0045490: pectin catabolic process ; GO:0046872: metal ion binding	map00040: Pentose and glucuronate interconversions	1.76846e-143	83	417.542	258	216
Apaniculata2322_c0_seq1_len=549	pectate lyase	549	XP_011097759	GO:0005727: extrachromosomal circular DNA ; GO:0030570: pectate lyase activity ; GO:0045490: pectin catabolic process ; GO:0046872: metal ion binding	map00040: Pentose and glucuronate interconversions	6.56223e-25	88	105.531	61	54
Apaniculata39869_c0_seq1_len=376	pectate lyase	376	XP_011097759	GO:0005727: extrachromosomal circular DNA ; GO:0030570: pectate lyase activity ; GO:0045490: pectin catabolic process ; GO:0046872: metal ion binding	map00040: Pentose and glucuronate interconversions	5.5975e-39	71	142.51	119	85
Apaniculata5198_c0_seq1_len=226	pectate lyase	226	XP_011097759	GO:0005727: extrachromosomal circular DNA ; GO:0030570: pectate lyase activity ; GO:0045490: pectin catabolic process ; GO:0046872: metal ion binding	map00040: Pentose and glucuronate interconversions	1.58067e-26	88	105.916	61	54
Apaniculata144298_c0_seq1_len=227	probable pectate lyase 5	227	XP_011084268	GO:0008152: metabolic process ; GO:0030570: pectate lyase activity ; GO:0046872: metal ion binding	map00040: Pentose and glucuronate interconversions	1.40715e-21	85	93.2041	54	46
Apaniculata17996_c0_seq3_len=562	probable pectate lyase 12	562	XP_011094589	GO:0008152: metabolic process ; GO:0030570: pectate lyase activity ; GO:0046872: metal ion binding	map00040: Pentose and glucuronate interconversions	3.2186e-23	78	101.679	76	60
Apaniculata18875_c0_seq3_len=1362	probable pectate lyase 12	1362	XP_011094589	GO:0030570: pectate lyase activity ; GO:0031225: anchored component of membrane ; GO:0045490: pectin catabolic process ; GO:0046872: metal ion binding	map00040: Pentose and glucuronate interconversions	0	97	721.85	384	374
Apaniculata18875_c0_seq4_len=2642	probable pectate lyase 12	2642	XP_011094589	GO:0030570: pectate lyase activity ; GO:0031225: anchored component of membrane ; GO:0045490: pectin catabolic process ; GO:0046872: metal ion binding	map00040: Pentose and glucuronate interconversions	0	98	665.226	344	340
Apaniculata18875_c0_seq7_len=2723	probable pectate lyase 12	2723	XP_011094589	GO:0030570: pectate lyase activity ; GO:0031225: anchored component of membrane ; GO:0045490: pectin catabolic process ; GO:0046872: metal ion binding	map00040: Pentose and glucuronate interconversions	0	97	722.235	384	374
Apaniculata104325_c0_seq1_len=757	pectate lyase 2	757	XP_011096153	GO:0030570: pectate lyase activity ; GO:0045490: pectin catabolic process ; GO:0046872: metal ion binding	map00040: Pentose and glucuronate interconversions	1.24554e-129	89	381.333	210	187
Apaniculata12063_c0_seq1_len=1471	probable pectate lyase 4	1471	EYU38485	GO:0030570: pectate lyase activity ; GO:0045490: pectin catabolic process ; GO:0046872: metal ion binding	map00040: Pentose and glucuronate interconversions	0	89	581.252	329	295
Apaniculata12063_c0_seq2_len=941	probable pectate lyase 4	941	EYU38485	GO:0030570: pectate lyase activity ; GO:0045490: pectin catabolic process ; GO:0046872: metal ion binding	map00040: Pentose and glucuronate interconversions	7.1529e-148	92	429.483	232	215
Apaniculata125314_c0_seq1_len=229	probable pectate lyase 8	229	AEI55398	GO:0030570: pectate lyase activity ; GO:0045490: pectin catabolic process ; GO:0046872: metal ion binding	map00040: Pentose and glucuronate interconversions	6.0416e-44	94	146.747	76	72
Apaniculata147194_c0_seq1_len=493	pectate lyase 2	493	XP_011096153	GO:0030570: pectate lyase activity ; GO:0045490: pectin catabolic process ; GO:0046872: metal ion binding	map00040: Pentose and glucuronate interconversions	1.14903e-93	89	285.804	155	139
Apaniculata17996_c0_seq6_len=447	probable pectate lyase 12-like	447	XP_011094589	GO:0030570: pectate lyase activity ; GO:0045490: pectin catabolic process ; GO:0046872: metal ion binding	map00040: Pentose and glucuronate interconversions	5.74479e-25	78	105.145	76	60
Apaniculata17996_c0_seq8_len=629	probable pectate lyase 12	629	XP_011094589	GO:0030570: pectate lyase activity ; GO:0045490: pectin catabolic process ; GO:0046872: metal ion binding	map00040: Pentose and glucuronate interconversions	7.23618e-23	78	101.679	76	60
Apaniculata195339_c0_seq1_len=401	pectate lyase-like	401	XP_011071024	GO:0030570: pectate lyase activity ; GO:0045490: pectin catabolic process ; GO:0046872: metal ion binding	map00040: Pentose and glucuronate interconversions	5.31033e-70	94	225.328	114	108
Apaniculata20939_c1_seq6_len=1501	probable pectate lyase 8	1501	XP_011073763	GO:0030570: pectate lyase activity ; GO:0045490: pectin catabolic process ; GO:0046872: metal ion binding	map00040: Pentose and glucuronate interconversions	0	88	660.603	417	369
Apaniculata20939_c1_seq7_len=1237	probable pectate lyase 8	1237	EYU32621	GO:0030570: pectate lyase activity ; GO:0045490: pectin catabolic process ; GO:0046872: metal ion binding	map00040: Pentose and glucuronate interconversions	9.45004e-162	96	472.241	269	259
Apaniculata214513_c0_seq1_len=1228	pectate lyase-like	1228	EYU22437	GO:0030570: pectate lyase activity ; GO:0045490: pectin catabolic process ; GO:0046872: metal ion binding	map00040: Pentose and glucuronate interconversions	0	90	626.706	373	339
Apaniculata21488_c0_seq1_len=1833	probable pectate lyase 8	1833	XP_011091390	GO:0030570: pectate lyase activity ; GO:0045490: pectin catabolic process ; GO:0046872: metal ion binding	map00040: Pentose and glucuronate interconversions	0	95	738.799	402	385
Apaniculata21488_c1_seq11_len=3000	probable pectate lyase 8	3000	XP_011091390	GO:0030570: pectate lyase activity ; GO:0045490: pectin catabolic process ; GO:0046872: metal ion binding	map00040: Pentose and glucuronate interconversions	0	95	738.799	402	385
Apaniculata21782_c1_seq2_len=1592	probable pectate lyase 8	1592	EYU17974	GO:0030570: pectate lyase activity ; GO:0045490: pectin catabolic process ; GO:0046872: metal ion binding	map00040: Pentose and glucuronate interconversions	0	89	669.463	443	395
Apaniculata21782_c1_seq3_len=869	probable pectate lyase 8	869	XP_003638493	GO:0030570: pectate lyase activity ; GO:0045490: pectin catabolic process ; GO:0046872: metal ion binding	map00040: Pentose and glucuronate interconversions	1.49853e-19	90	90.8929	74	67
Apaniculata21782_c1_seq4_len=2003	probable pectate lyase 8	2003	CDO99404	GO:0030570: pectate lyase activity ; GO:0045490: pectin catabolic process ; GO:0046872: metal ion binding	map00040: Pentose and glucuronate interconversions	0	90	671.003	412	371
Apaniculata21782_c1_seq5_len=4611	probable pectate lyase 5	4611	XP_011094500	GO:0030570: pectate lyase activity ; GO:0045490: pectin catabolic process ; GO:0046872: metal ion binding	map00040: Pentose and glucuronate interconversions	0	95	709.138	387	370
Apaniculata21782_c1_seq6_len=4789	probable pectate lyase 5	4789	XP_011094500	GO:0030570: pectate lyase activity ; GO:0045490: pectin catabolic process ; GO:0046872: metal ion binding	map00040: Pentose and glucuronate interconversions	0	95	709.138	387	370
Apaniculata28221_c0_seq1_len=1615	pectate lyase	1615	EYU22243	GO:0030570: pectate lyase activity ; GO:0045490: pectin catabolic process ; GO:0046872: metal ion binding	map00040: Pentose and glucuronate interconversions	0	96	704.516	380	366
Apaniculata305000_c0_seq1_len=628	pectate lyase-like	628	EYU22437	GO:0030570: pectate lyase activity ; GO:0045490: pectin catabolic process ; GO:0046872: metal ion binding	map00040: Pentose and glucuronate interconversions	4.58514e-111	91	333.954	205	188
Apaniculata32932_c0_seq1_len=936	probable pectate lyase 8	936	EYU32621	GO:0030570: pectate lyase activity ; GO:0045490: pectin catabolic process ; GO:0046872: metal ion binding	map00040: Pentose and glucuronate interconversions	6.34924e-106	96	325.479	194	187
Apaniculata33474_c0_seq1_len=933	pectate lyase	933	XP_011086987	GO:0030570: pectate lyase activity ; GO:0045490: pectin catabolic process ; GO:0046872: metal ion binding	map00040: Pentose and glucuronate interconversions	0	94	565.074	300	282
Apaniculata36158_c0_seq1_len=552	probable pectate lyase 5	552	CDY08948	GO:0030570: pectate lyase activity ; GO:0045490: pectin catabolic process ; GO:0046872: metal ion binding	map00040: Pentose and glucuronate interconversions	4.49326e-63	94	208.379	113	107
Apaniculata36712_c0_seq1_len=223	probable pectate lyase 8	223	XP_002304700	GO:0030570: pectate lyase activity ; GO:0045490: pectin catabolic process ; GO:0046872: metal ion binding	map00040: Pentose and glucuronate interconversions	1.08628e-43	100	153.68	74	74
Apaniculata37051_c0_seq1_len=1037	probable pectate lyase 13 isoform x2	1037	XP_011094500	GO:0030570: pectate lyase activity ; GO:0045490: pectin catabolic process ; GO:0046872: metal ion binding	map00040: Pentose and glucuronate interconversions	4.15154e-176	98	507.679	258	253
Apaniculata40521_c0_seq1_len=714	probable pectate lyase 5	714	XP_011094500	GO:0030570: pectate lyase activity ; GO:0045490: pectin catabolic process ; GO:0046872: metal ion binding	map00040: Pentose and glucuronate interconversions	2.8034e-65	91	218.779	136	124
Apaniculata5617_c0_seq1_len=687	probable pectate lyase 8	687	XP_011091390	GO:0030570: pectate lyase activity ; GO:0045490: pectin catabolic process ; GO:0046872: metal ion binding	map00040: Pentose and glucuronate interconversions	3.67991e-11	74	67.781	54	40
Apaniculata5617_c0_seq2_len=748	probable pectate lyase 8	748	XP_011091390	GO:0030570: pectate lyase activity ; GO:0045490: pectin catabolic process ; GO:0046872: metal ion binding	map00040: Pentose and glucuronate interconversions	8.75488e-91	86	283.878	167	145
Apaniculata69255_c0_seq1_len=672	probable pectate lyase 8	672	EYU32621	GO:0030570: pectate lyase activity ; GO:0045490: pectin catabolic process ; GO:0046872: metal ion binding	map00040: Pentose and glucuronate interconversions	4.61458e-57	90	195.282	112	101
Apaniculata87779_c0_seq1_len=410	probable pectate lyase 8	410	EYU32621	GO:0030570: pectate lyase activity ; GO:0045490: pectin catabolic process ; GO:0046872: metal ion binding	map00040: Pentose and glucuronate interconversions	2.50849e-22	89	97.4413	55	49
Apaniculata90895_c0_seq1_len=256	pectate lyase	256	AAK81877	GO:0030570: pectate lyase activity ; GO:0045490: pectin catabolic process ; GO:0046872: metal ion binding	map00040: Pentose and glucuronate interconversions	3.93407e-53	97	170.629	85	83
Apaniculata95494_c0_seq1_len=265	probable pectate lyase 8	265	XP_009362042	GO:0030570: pectate lyase activity ; GO:0045490: pectin catabolic process ; GO:0046872: metal ion binding	map00040: Pentose and glucuronate interconversions	3.21398e-54	94	182.185	88	83
Apaniculata98526_c0_seq1_len=1149	pectin lyase-like superfamily protein isoform 1	1149	XP_011084268	GO:0030570: pectate lyase activity ; GO:0045490: pectin catabolic process ; GO:0046872: metal ion binding	map00040: Pentose and glucuronate interconversions	0	94	548.51	298	281
Apaniculata122807_c0_seq1_len=674	sorbitol dehydrogenase	674	XP_004308124	GO:0003939: L-iditol 2-dehydrogenase activity ; GO:0005829: cytosol ; GO:0005886: plasma membrane ; GO:0008270: zinc ion binding ; GO:0009506: plasmodesma ; GO:0016747: transferase activity, transferring acyl groups other than amino-acyl groups ; GO:0031966: mitochondrial membrane ; GO:0055114: oxidation-reduction process	map00040: Pentose and glucuronate interconversions ; map00051: Fructose and mannose metabolism	5.66443e-92	86	283.108	183	158
Apaniculata145435_c0_seq1_len=662	l-idonate 5-dehydrogenase	662	KDO60125	GO:0003939: L-iditol 2-dehydrogenase activity ; GO:0005829: cytosol ; GO:0005886: plasma membrane ; GO:0008270: zinc ion binding ; GO:0009506: plasmodesma ; GO:0016747: transferase activity, transferring acyl groups other than amino-acyl groups ; GO:0031966: mitochondrial membrane ; GO:0055114: oxidation-reduction process	map00040: Pentose and glucuronate interconversions ; map00051: Fructose and mannose metabolism	5.78296e-98	84	295.049	198	167
Apaniculata4785_c0_seq1_len=1717	sorbitol dehydrogenase	1717	XP_011076249	GO:0003939: L-iditol 2-dehydrogenase activity ; GO:0005829: cytosol ; GO:0005886: plasma membrane ; GO:0008270: zinc ion binding ; GO:0009506: plasmodesma ; GO:0016747: transferase activity, transferring acyl groups other than amino-acyl groups ; GO:0031966: mitochondrial membrane ; GO:0055114: oxidation-reduction process	map00040: Pentose and glucuronate interconversions ; map00051: Fructose and mannose metabolism	4.03638e-132	93	399.438	224	209
Apaniculata87671_c0_seq1_len=1192	sorbitol dehydrogenase	1192	XP_011076249	GO:0003939: L-iditol 2-dehydrogenase activity ; GO:0005829: cytosol ; GO:0005886: plasma membrane ; GO:0008270: zinc ion binding ; GO:0009506: plasmodesma ; GO:0016747: transferase activity, transferring acyl groups other than amino-acyl groups ; GO:0031966: mitochondrial membrane ; GO:0055114: oxidation-reduction process	map00040: Pentose and glucuronate interconversions ; map00051: Fructose and mannose metabolism	0	84	527.324	351	296
Apaniculata7815_c0_seq2_len=841	xylose isomerase	841	CDP02939	GO:0005774: vacuolar membrane ; GO:0005783: endoplasmic reticulum ; GO:0005794: Golgi apparatus ; GO:0006098: pentose-phosphate shunt ; GO:0009045: xylose isomerase activity ; GO:0042732: D-xylose metabolic process ; GO:0046872: metal ion binding	map00040: Pentose and glucuronate interconversions ; map00051: Fructose and mannose metabolism	1.3006e-47	95	172.94	94	90
Apaniculata8733_c0_seq1_len=2265	xylose isomerase	2265	XP_011069881	GO:0005774: vacuolar membrane ; GO:0005783: endoplasmic reticulum ; GO:0005794: Golgi apparatus ; GO:0006098: pentose-phosphate shunt ; GO:0009045: xylose isomerase activity ; GO:0042732: D-xylose metabolic process ; GO:0046872: metal ion binding	map00040: Pentose and glucuronate interconversions ; map00051: Fructose and mannose metabolism	0	92	705.671	384	354
Apaniculata8733_c0_seq2_len=2093	xylose isomerase	2093	XP_011069881	GO:0005774: vacuolar membrane ; GO:0005783: endoplasmic reticulum ; GO:0005794: Golgi apparatus ; GO:0006098: pentose-phosphate shunt ; GO:0009045: xylose isomerase activity ; GO:0042732: D-xylose metabolic process ; GO:0046872: metal ion binding	map00040: Pentose and glucuronate interconversions ; map00051: Fructose and mannose metabolism	0	92	860.907	478	440
Apaniculata24918_c0_seq1_len=1342	uncharacterized oxidoreductase chloroplastic	1342	XP_011100373	GO:0004032: alditol:NADP+ 1-oxidoreductase activity ; GO:0009535: chloroplast thylakoid membrane ; GO:0009941: chloroplast envelope ; GO:0010287: plastoglobule ; GO:0055114: oxidation-reduction process	map00040: Pentose and glucuronate interconversions ; map00051: Fructose and mannose metabolism ; map00052: Galactose metabolism ; map00561: Glycerolipid metabolism	0	89	616.305	369	331
Apaniculata1947_c0_seq1_len=1533	aldo-keto reductase	1533	XP_011073530	GO:0004032: alditol:NADP+ 1-oxidoreductase activity ; GO:0009570: chloroplast stroma ; GO:0009941: chloroplast envelope ; GO:0019288: isopentenyl diphosphate biosynthetic process, methylerythritol 4-phosphate pathway ; GO:0055114: oxidation-reduction process	map00040: Pentose and glucuronate interconversions ; map00051: Fructose and mannose metabolism ; map00052: Galactose metabolism ; map00561: Glycerolipid metabolism	0	85	658.677	426	366
Apaniculata747156_c0_seq1_len=218	aldo-keto reductase family 4 member c9-like	218	XP_009358775	GO:0004032: alditol:NADP+ 1-oxidoreductase activity ; GO:0055114: oxidation-reduction process	map00040: Pentose and glucuronate interconversions ; map00051: Fructose and mannose metabolism ; map00052: Galactose metabolism ; map00561: Glycerolipid metabolism	7.86722e-38	94	135.576	72	68
Apaniculata80389_c0_seq1_len=303	aldo-keto reductase family 4 member c9-like	303	XP_007026920	GO:0004032: alditol:NADP+ 1-oxidoreductase activity ; GO:0055114: oxidation-reduction process	map00040: Pentose and glucuronate interconversions ; map00051: Fructose and mannose metabolism ; map00052: Galactose metabolism ; map00561: Glycerolipid metabolism	2.29043e-19	79	89.7373	62	49
Apaniculata10955_c0_seq1_len=2672	udp-sugar pyrophosphorylase	2672	EYU32484	GO:0003983: UTP:glucose-1-phosphate uridylyltransferase activity ; GO:0005829: cytosol ; GO:0006011: UDP-glucose metabolic process ; GO:0009226: nucleotide-sugar biosynthetic process ; GO:0009555: pollen development ; GO:0010491: UTP:arabinose-1-phosphate uridylyltransferase activity ; GO:0017103: UTP:galactose-1-phosphate uridylyltransferase activity ; GO:0033356: UDP-L-arabinose metabolic proce…	map00040: Pentose and glucuronate interconversions ; map00052: Galactose metabolism ; map00053: Ascorbate and aldarate metabolism ; map00500: Starch and sucrose metabolism ; map00520: Amino sugar and nucleotide sugar metabolism	0	95	811.216	430	411
Apaniculata25147_c0_seq1_len=864	udp-glucose pyrophosphorylase	864	EYU38932	GO:0000023: maltose metabolic process ; GO:0003983: UTP:glucose-1-phosphate uridylyltransferase activity ; GO:0005829: cytosol ; GO:0005886: plasma membrane ; GO:0005985: sucrose metabolic process ; GO:0006011: UDP-glucose metabolic process ; GO:0009555: pollen development ; GO:0009651: response to salt stress ; GO:0010264: myo-inositol hexakisphosphate biosynthetic process ; GO:0016036: cellular…	map00040: Pentose and glucuronate interconversions ; map00052: Galactose metabolism ; map00500: Starch and sucrose metabolism ; map00520: Amino sugar and nucleotide sugar metabolism	6.95095e-105	94	322.398	179	170
Apaniculata22502_c2_seq19_len=1705	udp-n-acetylglucosamine diphosphorylase 1-like	1705	CDP20925	GO:0003977: UDP-N-acetylglucosamine diphosphorylase activity ; GO:0003983: UTP:glucose-1-phosphate uridylyltransferase activity ; GO:0005737: cytoplasm ; GO:0006011: UDP-glucose metabolic process ; GO:0006048: UDP-N-acetylglucosamine biosynthetic process ; GO:0019276: UDP-N-acetylgalactosamine metabolic process ; GO:0052630: UDP-N-acetylgalactosamine diphosphorylase activity	map00040: Pentose and glucuronate interconversions ; map00052: Galactose metabolism ; map00500: Starch and sucrose metabolism ; map00520: Amino sugar and nucleotide sugar metabolism	4.46235e-152	89	405.216	236	212
Apaniculata9123_c0_seq1_len=1950	utp:alpha-d-glucose-1-phosphate uridylyltransferase	1950	ACC62216	GO:0003983: UTP:glucose-1-phosphate uridylyltransferase activity ; GO:0005737: cytoplasm ; GO:0006011: UDP-glucose metabolic process	map00040: Pentose and glucuronate interconversions ; map00052: Galactose metabolism ; map00500: Starch and sucrose metabolism ; map00520: Amino sugar and nucleotide sugar metabolism	2.4741e-149	93	450.284	275	257
Apaniculata9123_c0_seq2_len=1796	utp:alpha-d-glucose-1-phosphate uridylyltransferase	1796	ACC62216	GO:0003983: UTP:glucose-1-phosphate uridylyltransferase activity ; GO:0005737: cytoplasm ; GO:0006011: UDP-glucose metabolic process	map00040: Pentose and glucuronate interconversions ; map00052: Galactose metabolism ; map00500: Starch and sucrose metabolism ; map00520: Amino sugar and nucleotide sugar metabolism	0	93	802.357	475	445
Apaniculata25553_c0_seq1_len=625	udp-glucose pyrophosphorylase	625	ACC62216	GO:0003983: UTP:glucose-1-phosphate uridylyltransferase activity ; GO:0006011: UDP-glucose metabolic process	map00040: Pentose and glucuronate interconversions ; map00052: Galactose metabolism ; map00500: Starch and sucrose metabolism ; map00520: Amino sugar and nucleotide sugar metabolism	5.05204e-129	96	380.948	208	201
Apaniculata25838_c0_seq1_len=497	udp-glucose pyrophosphorylase	497	EYU38931	GO:0003983: UTP:glucose-1-phosphate uridylyltransferase activity ; GO:0006011: UDP-glucose metabolic process	map00040: Pentose and glucuronate interconversions ; map00052: Galactose metabolism ; map00500: Starch and sucrose metabolism ; map00520: Amino sugar and nucleotide sugar metabolism	1.27757e-31	91	124.405	70	64
Apaniculata28688_c0_seq1_len=2265	udp-glucuronate:xylan alpha-glucuronosyltransferase 3	2265	XP_011073953	GO:0000139: Golgi membrane ; GO:0005768: endosome ; GO:0005802: trans-Golgi network ; GO:0009834: plant-type secondary cell wall biogenesis ; GO:0015020: glucuronosyltransferase activity ; GO:0016021: integral component of membrane ; GO:0045492: xylan biosynthetic process ; GO:0046872: metal ion binding	map00040: Pentose and glucuronate interconversions ; map00053: Ascorbate and aldarate metabolism ; map00140: Steroid hormone biosynthesis ; map00500: Starch and sucrose metabolism ; map00830: Retinol metabolism ; map00860: Porphyrin and chlorophyll metabolism ; map00980: Metabolism of xenobiotics by cytochrome P450 ; map00982: Drug metabolism - cytochrome P450 ; map00983: Drug metabolism - other …	0	92	1117.84	638	587
Apaniculata67229_c0_seq1_len=586	probable glucuronoxylan glucuronosyltransferase irx7	586	XP_011089956	GO:0000139: Golgi membrane ; GO:0005886: plasma membrane ; GO:0009834: plant-type secondary cell wall biogenesis ; GO:0010417: glucuronoxylan biosynthetic process ; GO:0015020: glucuronosyltransferase activity ; GO:0016021: integral component of membrane	map00040: Pentose and glucuronate interconversions ; map00053: Ascorbate and aldarate metabolism ; map00140: Steroid hormone biosynthesis ; map00500: Starch and sucrose metabolism ; map00830: Retinol metabolism ; map00860: Porphyrin and chlorophyll metabolism ; map00980: Metabolism of xenobiotics by cytochrome P450 ; map00982: Drug metabolism - cytochrome P450 ; map00983: Drug metabolism - other …	1.22922e-48	90	172.17	103	93
Apaniculata26312_c0_seq1_len=430	udp-glucose 6-dehydrogenase 1	430	EPS68287	GO:0000271: polysaccharide biosynthetic process ; GO:0003979: UDP-glucose 6-dehydrogenase activity ; GO:0005618: cell wall ; GO:0005634: nucleus ; GO:0005829: cytosol ; GO:0006007: glucose catabolic process ; GO:0006065: UDP-glucuronate biosynthetic process ; GO:0007030: Golgi organization ; GO:0007033: vacuole organization ; GO:0042732: D-xylose metabolic process ; GO:0048767: root hair elongati…	map00040: Pentose and glucuronate interconversions ; map00053: Ascorbate and aldarate metabolism ; map00500: Starch and sucrose metabolism ; map00520: Amino sugar and nucleotide sugar metabolism	2.40503e-93	98	286.96	143	141
Apaniculata27742_c0_seq1_len=1120	uridine diphosphate glucose dehydrogenase	1120	XP_006405641	GO:0000271: polysaccharide biosynthetic process ; GO:0003979: UDP-glucose 6-dehydrogenase activity ; GO:0005634: nucleus ; GO:0005829: cytosol ; GO:0006065: UDP-glucuronate biosynthetic process ; GO:0009744: response to sucrose ; GO:0009749: response to glucose ; GO:0009750: response to fructose ; GO:0048046: apoplast ; GO:0051287: NAD binding ; GO:0055114: oxidation-reduction process	map00040: Pentose and glucuronate interconversions ; map00053: Ascorbate and aldarate metabolism ; map00500: Starch and sucrose metabolism ; map00520: Amino sugar and nucleotide sugar metabolism	8.58482e-56	91	195.282	103	94
Apaniculata27496_c0_seq1_len=420	udp-glucose 6- expressed	420	AFK35914	GO:0000271: polysaccharide biosynthetic process ; GO:0003979: UDP-glucose 6-dehydrogenase activity ; GO:0006065: UDP-glucuronate biosynthetic process ; GO:0016628: oxidoreductase activity, acting on the CH-CH group of donors, NAD or NADP as acceptor ; GO:0051287: NAD binding ; GO:0055114: oxidation-reduction process	map00040: Pentose and glucuronate interconversions ; map00053: Ascorbate and aldarate metabolism ; map00500: Starch and sucrose metabolism ; map00520: Amino sugar and nucleotide sugar metabolism	6.75696e-24	97	98.2117	49	48
Apaniculata29097_c0_seq1_len=742	udp-glucose 6-dehydrogenase 5-like	742	XP_011085732	GO:0000271: polysaccharide biosynthetic process ; GO:0003979: UDP-glucose 6-dehydrogenase activity ; GO:0006065: UDP-glucuronate biosynthetic process ; GO:0051287: NAD binding ; GO:0055114: oxidation-reduction process	map00040: Pentose and glucuronate interconversions ; map00053: Ascorbate and aldarate metabolism ; map00500: Starch and sucrose metabolism ; map00520: Amino sugar and nucleotide sugar metabolism	3.6556e-165	95	474.937	247	237
Apaniculata27606_c0_seq1_len=523	udp-glucose 6-dehydrogenase 3	523	XP_009794340	GO:0000271: polysaccharide biosynthetic process ; GO:0003979: UDP-glucose 6-dehydrogenase activity ; GO:0051287: NAD binding ; GO:0055114: oxidation-reduction process	map00040: Pentose and glucuronate interconversions ; map00053: Ascorbate and aldarate metabolism ; map00500: Starch and sucrose metabolism ; map00520: Amino sugar and nucleotide sugar metabolism	5.67178e-113	97	338.576	174	170
Apaniculata24317_c0_seq1_len=1951	uridine diphosphate glucose dehydrogenase	1951	EYU44176	GO:0003979: UDP-glucose 6-dehydrogenase activity ; GO:0005618: cell wall ; GO:0005634: nucleus ; GO:0005829: cytosol ; GO:0006065: UDP-glucuronate biosynthetic process ; GO:0042732: D-xylose metabolic process ; GO:0051287: NAD binding ; GO:0052546: cell wall pectin metabolic process ; GO:0055114: oxidation-reduction process	map00040: Pentose and glucuronate interconversions ; map00053: Ascorbate and aldarate metabolism ; map00500: Starch and sucrose metabolism ; map00520: Amino sugar and nucleotide sugar metabolism	0	97	934.095	479	467
Apaniculata24492_c0_seq1_len=1678	uridine diphosphate glucose dehydrogenase	1678	XP_011085732	GO:0003979: UDP-glucose 6-dehydrogenase activity ; GO:0006065: UDP-glucuronate biosynthetic process ; GO:0051287: NAD binding ; GO:0055114: oxidation-reduction process	map00040: Pentose and glucuronate interconversions ; map00053: Ascorbate and aldarate metabolism ; map00500: Starch and sucrose metabolism ; map00520: Amino sugar and nucleotide sugar metabolism	0	97	937.562	480	467
Apaniculata4636_c0_seq1_len=3596	uridine diphosphate glucose dehydrogenase	3596	XP_011085732	GO:0003979: UDP-glucose 6-dehydrogenase activity ; GO:0006065: UDP-glucuronate biosynthetic process ; GO:0051287: NAD binding ; GO:0055114: oxidation-reduction process	map00040: Pentose and glucuronate interconversions ; map00053: Ascorbate and aldarate metabolism ; map00500: Starch and sucrose metabolism ; map00520: Amino sugar and nucleotide sugar metabolism	0	97	937.562	480	467
Apaniculata271180_c0_seq1_len=291	lim domain kinase 1-like	291	CAN68020	GO:0003676: nucleic acid binding ; GO:0004650: polygalacturonase activity ; GO:0004674: protein serine/threonine kinase activity ; GO:0005230: extracellular ligand-gated ion channel activity ; GO:0005524: ATP binding ; GO:0005576: extracellular region ; GO:0005975: carbohydrate metabolic process ; GO:0006468: protein phosphorylation ; GO:0006811: ion transport ; GO:0008270: zinc ion binding ; GO:…	map00040: Pentose and glucuronate interconversions ; map00500: Starch and sucrose metabolism	8.24593e-26	80	74.3294	51	41
Apaniculata226593_c0_seq1_len=1151	retrotransposon ty1-copia subclass	1151	CAN68275	GO:0003676: nucleic acid binding ; GO:0004650: polygalacturonase activity ; GO:0005576: extracellular region ; GO:0005975: carbohydrate metabolic process ; GO:0008270: zinc ion binding ; GO:0015074: DNA integration ; GO:0071555: cell wall organization	map00040: Pentose and glucuronate interconversions ; map00500: Starch and sucrose metabolism	4.66012e-96	80	134.42	100	80
Apaniculata291634_c0_seq1_len=238	probable polygalacturonase at3g15720	238	XP_011071680	GO:0004650: polygalacturonase activity ; GO:0005488: binding ; GO:0005576: extracellular region ; GO:0005975: carbohydrate metabolic process ; GO:0071555: cell wall organization	map00040: Pentose and glucuronate interconversions ; map00500: Starch and sucrose metabolism	7.2906e-38	90	135.576	75	68
Apaniculata19365_c0_seq1_len=2713	polygalacturonase at1g48100	2713	XP_011100707	GO:0004650: polygalacturonase activity ; GO:0005576: extracellular region ; GO:0005618: cell wall ; GO:0005975: carbohydrate metabolic process ; GO:0016829: lyase activity ; GO:0071555: cell wall organization	map00040: Pentose and glucuronate interconversions ; map00500: Starch and sucrose metabolism	0	94	471.47	257	242
Apaniculata19365_c0_seq3_len=1791	polygalacturonase at1g48100	1791	XP_011100707	GO:0004650: polygalacturonase activity ; GO:0005576: extracellular region ; GO:0005618: cell wall ; GO:0005975: carbohydrate metabolic process ; GO:0016829: lyase activity ; GO:0071555: cell wall organization	map00040: Pentose and glucuronate interconversions ; map00500: Starch and sucrose metabolism	7.10831e-116	77	261.151	190	147
Apaniculata19365_c0_seq5_len=2586	polygalacturonase at1g48100	2586	XP_011100707	GO:0004650: polygalacturonase activity ; GO:0005576: extracellular region ; GO:0005618: cell wall ; GO:0005975: carbohydrate metabolic process ; GO:0016829: lyase activity ; GO:0071555: cell wall organization	map00040: Pentose and glucuronate interconversions ; map00500: Starch and sucrose metabolism	0	87	728.398	441	387
Apaniculata19365_c0_seq6_len=2541	polygalacturonase at1g48100	2541	XP_011100707	GO:0004650: polygalacturonase activity ; GO:0005576: extracellular region ; GO:0005618: cell wall ; GO:0005975: carbohydrate metabolic process ; GO:0016829: lyase activity ; GO:0071555: cell wall organization	map00040: Pentose and glucuronate interconversions ; map00500: Starch and sucrose metabolism	0	84	689.493	441	372
Apaniculata18587_c0_seq1_len=1875	probable polygalacturonase	1875	XP_007209970	GO:0004650: polygalacturonase activity ; GO:0005576: extracellular region ; GO:0005618: cell wall ; GO:0005975: carbohydrate metabolic process ; GO:0071555: cell wall organization	map00040: Pentose and glucuronate interconversions ; map00500: Starch and sucrose metabolism	0	86	632.098	385	332
Apaniculata10641_c0_seq1_len=2706	polygalacturonase qrt3	2706	XP_011096835	GO:0004650: polygalacturonase activity ; GO:0005576: extracellular region ; GO:0005618: cell wall ; GO:0008152: metabolic process ; GO:0009556: microsporogenesis ; GO:0009827: plant-type cell wall modification ; GO:0009860: pollen tube growth ; GO:0010584: pollen exine formation	map00040: Pentose and glucuronate interconversions ; map00500: Starch and sucrose metabolism	7.02043e-162	84	491.5	353	300
Apaniculata10641_c0_seq3_len=2549	polygalacturonase qrt3	2549	XP_011096835	GO:0004650: polygalacturonase activity ; GO:0005576: extracellular region ; GO:0005618: cell wall ; GO:0008152: metabolic process ; GO:0009556: microsporogenesis ; GO:0009827: plant-type cell wall modification ; GO:0009860: pollen tube growth ; GO:0010584: pollen exine formation	map00040: Pentose and glucuronate interconversions ; map00500: Starch and sucrose metabolism	0	83	600.897	438	366
Apaniculata11817_c0_seq2_len=1070	pectin lyase-like superfamily protein	1070	XP_011075187	GO:0004650: polygalacturonase activity ; GO:0005576: extracellular region ; GO:0005634: nucleus ; GO:0005975: carbohydrate metabolic process ; GO:0016829: lyase activity ; GO:0071555: cell wall organization	map00040: Pentose and glucuronate interconversions ; map00500: Starch and sucrose metabolism	3.26712e-82	83	266.929	169	141
Apaniculata1171771_c0_seq1_len=221	pentatricopeptide repeat-containing protein mitochondrial	221	XP_011078866	GO:0004650: polygalacturonase activity ; GO:0005576: extracellular region ; GO:0005739: mitochondrion ; GO:0005975: carbohydrate metabolic process ; GO:0033917: exo-poly-alpha-galacturonosidase activity ; GO:0071555: cell wall organization	map00040: Pentose and glucuronate interconversions ; map00500: Starch and sucrose metabolism	3.61774e-32	87	123.635	73	64
Apaniculata829618_c0_seq1_len=267	pentatricopeptide repeat-containing protein mitochondrial	267	XP_011078866	GO:0004650: polygalacturonase activity ; GO:0005576: extracellular region ; GO:0005739: mitochondrion ; GO:0005975: carbohydrate metabolic process ; GO:0033917: exo-poly-alpha-galacturonosidase activity ; GO:0071555: cell wall organization	map00040: Pentose and glucuronate interconversions ; map00500: Starch and sucrose metabolism	3.05714e-39	92	143.28	78	72
Apaniculata22504_c0_seq29_len=2021	probable polygalacturonase at1g80170	2021	XP_011009731	GO:0004650: polygalacturonase activity ; GO:0005576: extracellular region ; GO:0005975: carbohydrate metabolic process ; GO:0008270: zinc ion binding ; GO:0016829: lyase activity ; GO:0071555: cell wall organization	map00040: Pentose and glucuronate interconversions ; map00500: Starch and sucrose metabolism	7.16602e-101	86	296.59	190	165
Apaniculata22504_c0_seq54_len=1943	probable polygalacturonase at1g80170	1943	XP_011009731	GO:0004650: polygalacturonase activity ; GO:0005576: extracellular region ; GO:0005975: carbohydrate metabolic process ; GO:0008270: zinc ion binding ; GO:0016829: lyase activity ; GO:0071555: cell wall organization	map00040: Pentose and glucuronate interconversions ; map00500: Starch and sucrose metabolism	6.86009e-101	86	296.59	190	165
Apaniculata22224_c0_seq6_len=3378	probable polygalacturonase at1g80170	3378	XP_011096229	GO:0004650: polygalacturonase activity ; GO:0005576: extracellular region ; GO:0005975: carbohydrate metabolic process ; GO:0008270: zinc ion binding ; GO:0071555: cell wall organization	map00040: Pentose and glucuronate interconversions ; map00500: Starch and sucrose metabolism	1.64937e-72	95	245.743	129	123
Apaniculata22224_c0_seq9_len=3209	probable polygalacturonase at1g80170	3209	XP_011096229	GO:0004650: polygalacturonase activity ; GO:0005576: extracellular region ; GO:0005975: carbohydrate metabolic process ; GO:0008270: zinc ion binding ; GO:0071555: cell wall organization	map00040: Pentose and glucuronate interconversions ; map00500: Starch and sucrose metabolism	1.18292e-72	95	245.743	129	123
Apaniculata22504_c0_seq52_len=2372	probable polygalacturonase at1g80170	2372	XP_011096229	GO:0004650: polygalacturonase activity ; GO:0005576: extracellular region ; GO:0005975: carbohydrate metabolic process ; GO:0008270: zinc ion binding ; GO:0071555: cell wall organization	map00040: Pentose and glucuronate interconversions ; map00500: Starch and sucrose metabolism	1.60844e-73	95	245.743	129	123
Apaniculata16715_c0_seq3_len=2204	probable polygalacturonase	2204	XP_011092828	GO:0004650: polygalacturonase activity ; GO:0005576: extracellular region ; GO:0005975: carbohydrate metabolic process ; GO:0016021: integral component of membrane ; GO:0071555: cell wall organization	map00040: Pentose and glucuronate interconversions ; map00500: Starch and sucrose metabolism	0	93	835.484	454	424
Apaniculata16821_c0_seq1_len=2767	probable polygalacturonase	2767	XP_011092828	GO:0004650: polygalacturonase activity ; GO:0005576: extracellular region ; GO:0005975: carbohydrate metabolic process ; GO:0016021: integral component of membrane ; GO:0071555: cell wall organization	map00040: Pentose and glucuronate interconversions ; map00500: Starch and sucrose metabolism	0	87	818.535	483	424
Apaniculata64299_c0_seq1_len=733	probable polygalacturonase	733	XP_010255225	GO:0004650: polygalacturonase activity ; GO:0005576: extracellular region ; GO:0005975: carbohydrate metabolic process ; GO:0016021: integral component of membrane ; GO:0071555: cell wall organization	map00040: Pentose and glucuronate interconversions ; map00500: Starch and sucrose metabolism	1.07481e-35	85	138.658	92	79
Apaniculata69009_c0_seq1_len=1239	probable polygalacturonase	1239	XP_010255225	GO:0004650: polygalacturonase activity ; GO:0005576: extracellular region ; GO:0005975: carbohydrate metabolic process ; GO:0016021: integral component of membrane ; GO:0071555: cell wall organization	map00040: Pentose and glucuronate interconversions ; map00500: Starch and sucrose metabolism	4.07807e-34	85	138.658	92	79
Apaniculata109110_c0_seq1_len=1510	polygalacturonase at1g48100-like	1510	XP_011086585	GO:0004650: polygalacturonase activity ; GO:0005576: extracellular region ; GO:0005975: carbohydrate metabolic process ; GO:0016829: lyase activity ; GO:0047911: galacturan 1,4-alpha-galacturonidase activity ; GO:0071555: cell wall organization	map00040: Pentose and glucuronate interconversions ; map00500: Starch and sucrose metabolism	0	90	673.315	427	387
Apaniculata154037_c0_seq1_len=708	polygalacturonase at1g48100-like	708	XP_011092683	GO:0004650: polygalacturonase activity ; GO:0005576: extracellular region ; GO:0005975: carbohydrate metabolic process ; GO:0016829: lyase activity ; GO:0047911: galacturan 1,4-alpha-galacturonidase activity ; GO:0071555: cell wall organization	map00040: Pentose and glucuronate interconversions ; map00500: Starch and sucrose metabolism	2.97225e-111	88	336.265	215	190
Apaniculata22224_c0_seq29_len=2817	probable polygalacturonase at1g80170	2817	XP_011075033	GO:0004650: polygalacturonase activity ; GO:0005576: extracellular region ; GO:0005975: carbohydrate metabolic process ; GO:0016829: lyase activity ; GO:0047911: galacturan 1,4-alpha-galacturonidase activity ; GO:0071555: cell wall organization	map00040: Pentose and glucuronate interconversions ; map00500: Starch and sucrose metabolism	8.79312e-147	86	452.21	286	247
Apaniculata400255_c0_seq1_len=324	polygalacturonase at1g48100	324	XP_011071123	GO:0004650: polygalacturonase activity ; GO:0005576: extracellular region ; GO:0005975: carbohydrate metabolic process ; GO:0016829: lyase activity ; GO:0047911: galacturan 1,4-alpha-galacturonidase activity ; GO:0071555: cell wall organization	map00040: Pentose and glucuronate interconversions ; map00500: Starch and sucrose metabolism	8.90883e-60	92	197.978	108	100
Apaniculata483665_c0_seq1_len=259	polygalacturonase at1g48100	259	XP_011071123	GO:0004650: polygalacturonase activity ; GO:0005576: extracellular region ; GO:0005975: carbohydrate metabolic process ; GO:0016829: lyase activity ; GO:0047911: galacturan 1,4-alpha-galacturonidase activity ; GO:0071555: cell wall organization	map00040: Pentose and glucuronate interconversions ; map00500: Starch and sucrose metabolism	2.15957e-36	88	134.42	86	76
Apaniculata145950_c0_seq1_len=256	probable polygalacturonase	256	EYU25143	GO:0004650: polygalacturonase activity ; GO:0005576: extracellular region ; GO:0005975: carbohydrate metabolic process ; GO:0016829: lyase activity ; GO:0071555: cell wall organization	map00040: Pentose and glucuronate interconversions ; map00500: Starch and sucrose metabolism	2.06756e-45	95	159.073	84	80
Apaniculata22224_c0_seq20_len=2526	probable polygalacturonase at1g80170	2526	XP_011075033	GO:0004650: polygalacturonase activity ; GO:0005576: extracellular region ; GO:0005975: carbohydrate metabolic process ; GO:0016829: lyase activity ; GO:0071555: cell wall organization	map00040: Pentose and glucuronate interconversions ; map00500: Starch and sucrose metabolism	3.84681e-63	91	227.254	133	122
Apaniculata22504_c0_seq3_len=2519	probable polygalacturonase at1g80170	2519	XP_011075033	GO:0004650: polygalacturonase activity ; GO:0005576: extracellular region ; GO:0005975: carbohydrate metabolic process ; GO:0016829: lyase activity ; GO:0071555: cell wall organization	map00040: Pentose and glucuronate interconversions ; map00500: Starch and sucrose metabolism	6.49398e-169	83	506.523	348	292
Apaniculata22504_c0_seq33_len=2558	probable polygalacturonase at1g80170	2558	XP_011075033	GO:0004650: polygalacturonase activity ; GO:0005576: extracellular region ; GO:0005975: carbohydrate metabolic process ; GO:0016829: lyase activity ; GO:0071555: cell wall organization	map00040: Pentose and glucuronate interconversions ; map00500: Starch and sucrose metabolism	1.00182e-101	88	331.257	201	178
Apaniculata2698_c0_seq1_len=1022	probable polygalacturonase	1022	XP_011078124	GO:0004650: polygalacturonase activity ; GO:0005576: extracellular region ; GO:0005975: carbohydrate metabolic process ; GO:0016829: lyase activity ; GO:0071555: cell wall organization	map00040: Pentose and glucuronate interconversions ; map00500: Starch and sucrose metabolism	8.55864e-165	88	478.404	302	266
Apaniculata273208_c0_seq1_len=323	probable polygalacturonase	323	EYU25143	GO:0004650: polygalacturonase activity ; GO:0005576: extracellular region ; GO:0005975: carbohydrate metabolic process ; GO:0016829: lyase activity ; GO:0071555: cell wall organization	map00040: Pentose and glucuronate interconversions ; map00500: Starch and sucrose metabolism	9.72432e-40	93	144.821	78	73
Apaniculata333288_c0_seq1_len=448	polygalacturonase at1g48100-like	448	XP_011092683	GO:0004650: polygalacturonase activity ; GO:0005576: extracellular region ; GO:0005975: carbohydrate metabolic process ; GO:0016829: lyase activity ; GO:0071555: cell wall organization	map00040: Pentose and glucuronate interconversions ; map00500: Starch and sucrose metabolism	3.52112e-80	90	252.677	149	135
Apaniculata39314_c0_seq1_len=830	probable polygalacturonase	830	CDP03054	GO:0004650: polygalacturonase activity ; GO:0005576: extracellular region ; GO:0005975: carbohydrate metabolic process ; GO:0016829: lyase activity ; GO:0071555: cell wall organization	map00040: Pentose and glucuronate interconversions ; map00500: Starch and sucrose metabolism	5.0869e-119	92	358.992	202	187
Apaniculata5155_c0_seq1_len=2206	probable polygalacturonase	2206	XP_011093863	GO:0004650: polygalacturonase activity ; GO:0005576: extracellular region ; GO:0005975: carbohydrate metabolic process ; GO:0016829: lyase activity ; GO:0071555: cell wall organization	map00040: Pentose and glucuronate interconversions ; map00500: Starch and sucrose metabolism	0	88	834.328	510	452
Apaniculata86200_c0_seq1_len=1566	probable polygalacturonase	1566	EYU21798	GO:0004650: polygalacturonase activity ; GO:0005576: extracellular region ; GO:0005975: carbohydrate metabolic process ; GO:0016829: lyase activity ; GO:0071555: cell wall organization	map00040: Pentose and glucuronate interconversions ; map00500: Starch and sucrose metabolism	0	89	609.372	373	335
Apaniculata9715_c0_seq2_len=1919	pectin lyase-like superfamily protein	1919	XP_011075187	GO:0004650: polygalacturonase activity ; GO:0005576: extracellular region ; GO:0005975: carbohydrate metabolic process ; GO:0016829: lyase activity ; GO:0071555: cell wall organization	map00040: Pentose and glucuronate interconversions ; map00500: Starch and sucrose metabolism	0	87	456.062	272	238
Apaniculata10951_c1_seq1_len=1824	probable polygalacturonase	1824	EYU40022	GO:0004650: polygalacturonase activity ; GO:0005576: extracellular region ; GO:0005975: carbohydrate metabolic process ; GO:0047911: galacturan 1,4-alpha-galacturonidase activity ; GO:0071555: cell wall organization	map00040: Pentose and glucuronate interconversions ; map00500: Starch and sucrose metabolism	0	88	667.537	426	378
Apaniculata114525_c0_seq1_len=609	polygalacturonase at1g48100	609	XP_011086585	GO:0004650: polygalacturonase activity ; GO:0005576: extracellular region ; GO:0005975: carbohydrate metabolic process ; GO:0047911: galacturan 1,4-alpha-galacturonidase activity ; GO:0071555: cell wall organization	map00040: Pentose and glucuronate interconversions ; map00500: Starch and sucrose metabolism	1.94166e-79	91	254.603	144	132
Apaniculata17634_c0_seq2_len=2523	probable polygalacturonase	2523	XP_011101030	GO:0004650: polygalacturonase activity ; GO:0005576: extracellular region ; GO:0005975: carbohydrate metabolic process ; GO:0047911: galacturan 1,4-alpha-galacturonidase activity ; GO:0071555: cell wall organization	map00040: Pentose and glucuronate interconversions ; map00500: Starch and sucrose metabolism	0	91	735.717	440	404
Apaniculata17883_c0_seq4_len=2672	probable polygalacturonase	2672	XP_011101030	GO:0004650: polygalacturonase activity ; GO:0005576: extracellular region ; GO:0005975: carbohydrate metabolic process ; GO:0047911: galacturan 1,4-alpha-galacturonidase activity ; GO:0071555: cell wall organization	map00040: Pentose and glucuronate interconversions ; map00500: Starch and sucrose metabolism	0	90	372.089	232	210
Apaniculata10645_c0_seq2_len=2257	probable polygalacturonase	2257	XP_011079616	GO:0004650: polygalacturonase activity ; GO:0005576: extracellular region ; GO:0005975: carbohydrate metabolic process ; GO:0071555: cell wall organization	map00040: Pentose and glucuronate interconversions ; map00500: Starch and sucrose metabolism	0	87	682.559	430	378
Apaniculata147366_c0_seq1_len=431	probable polygalacturonase	431	XP_011073227	GO:0004650: polygalacturonase activity ; GO:0005576: extracellular region ; GO:0005975: carbohydrate metabolic process ; GO:0071555: cell wall organization	map00040: Pentose and glucuronate interconversions ; map00500: Starch and sucrose metabolism	1.04826e-46	83	165.236	124	103
Apaniculata15219_c0_seq5_len=2785	probable polygalacturonase at1g80170	2785	XP_011075033	GO:0004650: polygalacturonase activity ; GO:0005576: extracellular region ; GO:0005975: carbohydrate metabolic process ; GO:0071555: cell wall organization	map00040: Pentose and glucuronate interconversions ; map00500: Starch and sucrose metabolism	0	93	682.945	382	358
Apaniculata15769_c0_seq2_len=1831	probable polygalacturonase isoform x2	1831	XP_011079616	GO:0004650: polygalacturonase activity ; GO:0005576: extracellular region ; GO:0005975: carbohydrate metabolic process ; GO:0071555: cell wall organization	map00040: Pentose and glucuronate interconversions ; map00500: Starch and sucrose metabolism	3.544e-167	81	318.931	250	204
Apaniculata16276_c0_seq4_len=2013	probable polygalacturonase isoform x2	2013	XP_011079616	GO:0004650: polygalacturonase activity ; GO:0005576: extracellular region ; GO:0005975: carbohydrate metabolic process ; GO:0071555: cell wall organization	map00040: Pentose and glucuronate interconversions ; map00500: Starch and sucrose metabolism	1.68524e-174	83	478.019	347	289
Apaniculata16276_c0_seq6_len=1566	probable polygalacturonase isoform x2	1566	XP_011079616	GO:0004650: polygalacturonase activity ; GO:0005576: extracellular region ; GO:0005975: carbohydrate metabolic process ; GO:0071555: cell wall organization	map00040: Pentose and glucuronate interconversions ; map00500: Starch and sucrose metabolism	1.23908e-174	83	478.019	347	289
Apaniculata16276_c0_seq7_len=2083	probable polygalacturonase isoform x2	2083	XP_011079616	GO:0004650: polygalacturonase activity ; GO:0005576: extracellular region ; GO:0005975: carbohydrate metabolic process ; GO:0071555: cell wall organization	map00040: Pentose and glucuronate interconversions ; map00500: Starch and sucrose metabolism	1.14378e-170	81	318.931	250	204
Apaniculata16715_c0_seq1_len=1659	probable polygalacturonase	1659	XP_011092828	GO:0004650: polygalacturonase activity ; GO:0005576: extracellular region ; GO:0005975: carbohydrate metabolic process ; GO:0071555: cell wall organization	map00040: Pentose and glucuronate interconversions ; map00500: Starch and sucrose metabolism	0	92	582.408	323	298
Apaniculata167256_c0_seq1_len=352	polygalacturonase qrt2-like	352	XP_011078328	GO:0004650: polygalacturonase activity ; GO:0005576: extracellular region ; GO:0005975: carbohydrate metabolic process ; GO:0071555: cell wall organization	map00040: Pentose and glucuronate interconversions ; map00500: Starch and sucrose metabolism	1.6901e-57	86	189.504	117	101
Apaniculata18587_c0_seq4_len=549	probable polygalacturonase	549	XP_002278930	GO:0004650: polygalacturonase activity ; GO:0005576: extracellular region ; GO:0005975: carbohydrate metabolic process ; GO:0071555: cell wall organization	map00040: Pentose and glucuronate interconversions ; map00500: Starch and sucrose metabolism	2.42101e-48	90	158.688	92	83
Apaniculata188529_c0_seq1_len=872	polygalacturonase qrt2-like	872	XP_011078328	GO:0004650: polygalacturonase activity ; GO:0005576: extracellular region ; GO:0005975: carbohydrate metabolic process ; GO:0071555: cell wall organization	map00040: Pentose and glucuronate interconversions ; map00500: Starch and sucrose metabolism	1.16441e-113	79	340.887	248	197
Apaniculata20751_c3_seq1_len=2767	probable polygalacturonase at1g80170	2767	XP_011075033	GO:0004650: polygalacturonase activity ; GO:0005576: extracellular region ; GO:0005975: carbohydrate metabolic process ; GO:0071555: cell wall organization	map00040: Pentose and glucuronate interconversions ; map00500: Starch and sucrose metabolism	0	93	678.707	382	358
Apaniculata21688_c1_seq6_len=3477	polygalacturonase at1g48100-like	3477	XP_011086585	GO:0004650: polygalacturonase activity ; GO:0005576: extracellular region ; GO:0005975: carbohydrate metabolic process ; GO:0071555: cell wall organization	map00040: Pentose and glucuronate interconversions ; map00500: Starch and sucrose metabolism	7.14423e-116	78	378.637	335	263
Apaniculata22224_c0_seq1_len=1939	probable polygalacturonase at1g80170	1939	XP_011075033	GO:0004650: polygalacturonase activity ; GO:0005576: extracellular region ; GO:0005975: carbohydrate metabolic process ; GO:0071555: cell wall organization	map00040: Pentose and glucuronate interconversions ; map00500: Starch and sucrose metabolism	1.19908e-114	66	360.147	343	229
Apaniculata22224_c0_seq10_len=3036	probable polygalacturonase at1g80170	3036	EYU28216	GO:0004650: polygalacturonase activity ; GO:0005576: extracellular region ; GO:0005975: carbohydrate metabolic process ; GO:0071555: cell wall organization	map00040: Pentose and glucuronate interconversions ; map00500: Starch and sucrose metabolism	1.44922e-127	83	402.519	280	233
Apaniculata22224_c0_seq38_len=2205	probable polygalacturonase at1g80170	2205	XP_011075033	GO:0004650: polygalacturonase activity ; GO:0005576: extracellular region ; GO:0005975: carbohydrate metabolic process ; GO:0071555: cell wall organization	map00040: Pentose and glucuronate interconversions ; map00500: Starch and sucrose metabolism	0	84	577.785	389	330
Apaniculata22224_c0_seq39_len=3276	probable polygalacturonase at1g80170	3276	EYU28216	GO:0004650: polygalacturonase activity ; GO:0005576: extracellular region ; GO:0005975: carbohydrate metabolic process ; GO:0071555: cell wall organization	map00040: Pentose and glucuronate interconversions ; map00500: Starch and sucrose metabolism	7.47643e-127	83	402.519	280	233
Apaniculata22224_c0_seq40_len=1852	probable polygalacturonase at1g80170	1852	EYU28216	GO:0004650: polygalacturonase activity ; GO:0005576: extracellular region ; GO:0005975: carbohydrate metabolic process ; GO:0071555: cell wall organization	map00040: Pentose and glucuronate interconversions ; map00500: Starch and sucrose metabolism	4.9823e-132	83	402.519	280	233
Apaniculata22224_c0_seq7_len=2424	probable polygalacturonase at1g80170	2424	EYU28216	GO:0004650: polygalacturonase activity ; GO:0005576: extracellular region ; GO:0005975: carbohydrate metabolic process ; GO:0071555: cell wall organization	map00040: Pentose and glucuronate interconversions ; map00500: Starch and sucrose metabolism	1.12749e-129	83	402.519	280	233
Apaniculata22338_c0_seq2_len=1291	probable polygalacturonase isoform x1	1291	XP_011079616	GO:0004650: polygalacturonase activity ; GO:0005576: extracellular region ; GO:0005975: carbohydrate metabolic process ; GO:0071555: cell wall organization	map00040: Pentose and glucuronate interconversions ; map00500: Starch and sucrose metabolism	1.7625e-119	92	364.77	208	192
Apaniculata22338_c0_seq3_len=945	probable polygalacturonase isoform x1	945	XP_011079616	GO:0004650: polygalacturonase activity ; GO:0005576: extracellular region ; GO:0005975: carbohydrate metabolic process ; GO:0071555: cell wall organization	map00040: Pentose and glucuronate interconversions ; map00500: Starch and sucrose metabolism	3.01232e-121	92	364.77	208	192
Apaniculata22504_c0_seq21_len=2497	probable polygalacturonase at1g80170	2497	XP_011075033	GO:0004650: polygalacturonase activity ; GO:0005576: extracellular region ; GO:0005975: carbohydrate metabolic process ; GO:0071555: cell wall organization	map00040: Pentose and glucuronate interconversions ; map00500: Starch and sucrose metabolism	1.51507e-180	70	536.184	490	343
Apaniculata22504_c0_seq38_len=2670	probable polygalacturonase at1g80170	2670	XP_011096240	GO:0004650: polygalacturonase activity ; GO:0005576: extracellular region ; GO:0005975: carbohydrate metabolic process ; GO:0071555: cell wall organization	map00040: Pentose and glucuronate interconversions ; map00500: Starch and sucrose metabolism	2.50126e-113	85	318.161	198	169
Apaniculata22504_c0_seq47_len=2709	probable polygalacturonase at1g80170	2709	XP_011075033	GO:0004650: polygalacturonase activity ; GO:0005576: extracellular region ; GO:0005975: carbohydrate metabolic process ; GO:0071555: cell wall organization	map00040: Pentose and glucuronate interconversions ; map00500: Starch and sucrose metabolism	3.55119e-128	89	402.905	242	216
Apaniculata288539_c0_seq1_len=369	polygalacturonase at1g48100	369	XP_011071123	GO:0004650: polygalacturonase activity ; GO:0005576: extracellular region ; GO:0005975: carbohydrate metabolic process ; GO:0071555: cell wall organization	map00040: Pentose and glucuronate interconversions ; map00500: Starch and sucrose metabolism	1.55416e-56	93	190.274	107	100
Apaniculata305646_c0_seq1_len=323	probable polygalacturonase	323	XP_011076107	GO:0004650: polygalacturonase activity ; GO:0005576: extracellular region ; GO:0005975: carbohydrate metabolic process ; GO:0071555: cell wall organization	map00040: Pentose and glucuronate interconversions ; map00500: Starch and sucrose metabolism	1.88173e-34	80	130.183	78	63
Apaniculata382534_c0_seq1_len=217	probable polygalacturonase	217	XP_011076107	GO:0004650: polygalacturonase activity ; GO:0005576: extracellular region ; GO:0005975: carbohydrate metabolic process ; GO:0071555: cell wall organization	map00040: Pentose and glucuronate interconversions ; map00500: Starch and sucrose metabolism	3.08318e-17	80	80.8777	55	44
Apaniculata40086_c0_seq1_len=832	probable polygalacturonase	832	XP_011092828	GO:0004650: polygalacturonase activity ; GO:0005576: extracellular region ; GO:0005975: carbohydrate metabolic process ; GO:0071555: cell wall organization	map00040: Pentose and glucuronate interconversions ; map00500: Starch and sucrose metabolism	4.98936e-144	90	423.32	236	213
Apaniculata561290_c0_seq1_len=211	polygalacturonase at1g48100	211	XP_011071123	GO:0004650: polygalacturonase activity ; GO:0005576: extracellular region ; GO:0005975: carbohydrate metabolic process ; GO:0071555: cell wall organization	map00040: Pentose and glucuronate interconversions ; map00500: Starch and sucrose metabolism	3.59987e-27	83	107.842	62	52
Apaniculata60661_c0_seq1_len=436	probable polygalacturonase	436	XP_011092828	GO:0004650: polygalacturonase activity ; GO:0005576: extracellular region ; GO:0005975: carbohydrate metabolic process ; GO:0071555: cell wall organization	map00040: Pentose and glucuronate interconversions ; map00500: Starch and sucrose metabolism	2.60069e-83	97	261.922	145	141
Apaniculata751892_c0_seq1_len=222	abc transporter g family member 24-like	222	KCW65439	GO:0004857: enzyme inhibitor activity ; GO:0005524: ATP binding ; GO:0005618: cell wall ; GO:0006200: ATP catabolic process ; GO:0006855: drug transmembrane transport ; GO:0008559: xenobiotic-transporting ATPase activity ; GO:0016020: membrane ; GO:0030599: pectinesterase activity ; GO:0042545: cell wall modification ; GO:0042908: xenobiotic transport ; GO:0043086: negative regulation of catalyti…	map00040: Pentose and glucuronate interconversions ; map00500: Starch and sucrose metabolism	2.75093e-30	93	119.398	73	68
Apaniculata603618_c0_seq1_len=246	abc transporter g family member 24-like	246	XP_009595733	GO:0004857: enzyme inhibitor activity ; GO:0005524: ATP binding ; GO:0005618: cell wall ; GO:0006200: ATP catabolic process ; GO:0006855: drug transmembrane transport ; GO:0008559: xenobiotic-transporting ATPase activity ; GO:0030599: pectinesterase activity ; GO:0042545: cell wall modification ; GO:0042908: xenobiotic transport ; GO:0043086: negative regulation of catalytic activity ; GO:0045330…	map00040: Pentose and glucuronate interconversions ; map00500: Starch and sucrose metabolism	1.0313e-38	91	144.05	82	75
Apaniculata27378_c0_seq1_len=1969	pectinesterase 3-like	1969	XP_011079312	GO:0004857: enzyme inhibitor activity ; GO:0005576: extracellular region ; GO:0005618: cell wall ; GO:0005768: endosome ; GO:0005774: vacuolar membrane ; GO:0005802: trans-Golgi network ; GO:0005886: plasma membrane ; GO:0009506: plasmodesma ; GO:0030599: pectinesterase activity ; GO:0042545: cell wall modification ; GO:0043086: negative regulation of catalytic activity ; GO:0045330: aspartyl est…	map00040: Pentose and glucuronate interconversions ; map00500: Starch and sucrose metabolism	0	87	833.173	570	499
Apaniculata158543_c0_seq1_len=717	pectinesterase -like	717	XP_011095339	GO:0004857: enzyme inhibitor activity ; GO:0005576: extracellular region ; GO:0005618: cell wall ; GO:0009835: fruit ripening ; GO:0030599: pectinesterase activity ; GO:0042545: cell wall modification ; GO:0043086: negative regulation of catalytic activity ; GO:0045330: aspartyl esterase activity ; GO:0045490: pectin catabolic process	map00040: Pentose and glucuronate interconversions ; map00500: Starch and sucrose metabolism	4.10061e-120	87	362.073	207	182
Apaniculata167874_c0_seq1_len=545	pectinesterase -like	545	XP_009590338	GO:0004857: enzyme inhibitor activity ; GO:0005576: extracellular region ; GO:0005618: cell wall ; GO:0009835: fruit ripening ; GO:0030599: pectinesterase activity ; GO:0042545: cell wall modification ; GO:0043086: negative regulation of catalytic activity ; GO:0045330: aspartyl esterase activity ; GO:0045490: pectin catabolic process	map00040: Pentose and glucuronate interconversions ; map00500: Starch and sucrose metabolism	1.60715e-94	85	283.878	172	147
Apaniculata118063_c0_seq1_len=330	pectinesterase pectinesterase inhibitor ppe8b-like	330	XP_011078158	GO:0004857: enzyme inhibitor activity ; GO:0005576: extracellular region ; GO:0005618: cell wall ; GO:0030599: pectinesterase activity ; GO:0042545: cell wall modification ; GO:0043086: negative regulation of catalytic activity ; GO:0045330: aspartyl esterase activity ; GO:0045490: pectin catabolic process	map00040: Pentose and glucuronate interconversions ; map00500: Starch and sucrose metabolism	3.02151e-60	92	200.675	110	102
Apaniculata137617_c0_seq1_len=307	pectinesterase pectinesterase inhibitor 22	307	XP_011092101	GO:0004857: enzyme inhibitor activity ; GO:0005576: extracellular region ; GO:0005618: cell wall ; GO:0030599: pectinesterase activity ; GO:0042545: cell wall modification ; GO:0043086: negative regulation of catalytic activity ; GO:0045330: aspartyl esterase activity ; GO:0045490: pectin catabolic process	map00040: Pentose and glucuronate interconversions ; map00500: Starch and sucrose metabolism	2.45265e-40	95	146.362	73	70
Apaniculata15993_c0_seq1_len=1609	pectin methylesterase	1609	XP_011072691	GO:0004857: enzyme inhibitor activity ; GO:0005576: extracellular region ; GO:0005618: cell wall ; GO:0030599: pectinesterase activity ; GO:0042545: cell wall modification ; GO:0043086: negative regulation of catalytic activity ; GO:0045330: aspartyl esterase activity ; GO:0045490: pectin catabolic process	map00040: Pentose and glucuronate interconversions ; map00500: Starch and sucrose metabolism	5.38828e-166	83	491.5	329	276
Apaniculata15993_c0_seq3_len=1715	pectin methylesterase	1715	XP_011072691	GO:0004857: enzyme inhibitor activity ; GO:0005576: extracellular region ; GO:0005618: cell wall ; GO:0030599: pectinesterase activity ; GO:0042545: cell wall modification ; GO:0043086: negative regulation of catalytic activity ; GO:0045330: aspartyl esterase activity ; GO:0045490: pectin catabolic process	map00040: Pentose and glucuronate interconversions ; map00500: Starch and sucrose metabolism	1.73018e-131	81	284.648	193	158
Apaniculata16052_c0_seq2_len=2195	pectin methylesterase	2195	XP_011072691	GO:0004857: enzyme inhibitor activity ; GO:0005576: extracellular region ; GO:0005618: cell wall ; GO:0030599: pectinesterase activity ; GO:0042545: cell wall modification ; GO:0043086: negative regulation of catalytic activity ; GO:0045330: aspartyl esterase activity ; GO:0045490: pectin catabolic process	map00040: Pentose and glucuronate interconversions ; map00500: Starch and sucrose metabolism	2.33642e-131	81	284.648	193	158
Apaniculata22278_c0_seq3_len=1664	pectinesterase pectinesterase inhibitor ppe8b-like	1664	XP_011078158	GO:0004857: enzyme inhibitor activity ; GO:0005576: extracellular region ; GO:0005618: cell wall ; GO:0030599: pectinesterase activity ; GO:0042545: cell wall modification ; GO:0043086: negative regulation of catalytic activity ; GO:0045330: aspartyl esterase activity ; GO:0045490: pectin catabolic process	map00040: Pentose and glucuronate interconversions ; map00500: Starch and sucrose metabolism	0	88	685.256	435	383
Apaniculata30023_c0_seq1_len=865	pectin methylesterase	865	EXB64658	GO:0004857: enzyme inhibitor activity ; GO:0005576: extracellular region ; GO:0005618: cell wall ; GO:0030599: pectinesterase activity ; GO:0042545: cell wall modification ; GO:0043086: negative regulation of catalytic activity ; GO:0045330: aspartyl esterase activity ; GO:0045490: pectin catabolic process	map00040: Pentose and glucuronate interconversions ; map00500: Starch and sucrose metabolism	1.08815e-90	94	278.1	150	141
Apaniculata42220_c0_seq1_len=398	pectinesterase	398	EYU25795	GO:0004857: enzyme inhibitor activity ; GO:0005576: extracellular region ; GO:0005618: cell wall ; GO:0030599: pectinesterase activity ; GO:0042545: cell wall modification ; GO:0043086: negative regulation of catalytic activity ; GO:0045330: aspartyl esterase activity ; GO:0045490: pectin catabolic process	map00040: Pentose and glucuronate interconversions ; map00500: Starch and sucrose metabolism	8.46401e-57	86	192.586	132	114
Apaniculata48806_c0_seq1_len=538	plant invertase pectin methylesterase inhibitor superfamily	538	XP_011078156	GO:0004857: enzyme inhibitor activity ; GO:0005576: extracellular region ; GO:0005618: cell wall ; GO:0030599: pectinesterase activity ; GO:0042545: cell wall modification ; GO:0043086: negative regulation of catalytic activity ; GO:0045330: aspartyl esterase activity ; GO:0045490: pectin catabolic process	map00040: Pentose and glucuronate interconversions ; map00500: Starch and sucrose metabolism	3.96651e-43	92	157.532	90	83
Apaniculata68862_c0_seq1_len=1453	pectinesterase pectinesterase inhibitor 22	1453	XP_011092101	GO:0004857: enzyme inhibitor activity ; GO:0005576: extracellular region ; GO:0005618: cell wall ; GO:0030599: pectinesterase activity ; GO:0042545: cell wall modification ; GO:0043086: negative regulation of catalytic activity ; GO:0045330: aspartyl esterase activity ; GO:0045490: pectin catabolic process	map00040: Pentose and glucuronate interconversions ; map00500: Starch and sucrose metabolism	0	85	715.301	453	389
Apaniculata70139_c0_seq1_len=305	plant invertase pectin methylesterase inhibitor superfamily	305	EYU25795	GO:0004857: enzyme inhibitor activity ; GO:0005576: extracellular region ; GO:0005618: cell wall ; GO:0030599: pectinesterase activity ; GO:0042545: cell wall modification ; GO:0043086: negative regulation of catalytic activity ; GO:0045330: aspartyl esterase activity ; GO:0045490: pectin catabolic process	map00040: Pentose and glucuronate interconversions ; map00500: Starch and sucrose metabolism	6.18519e-50	90	172.94	101	91
Apaniculata96772_c0_seq1_len=320	pectinesterase pectinesterase inhibitor ppe8b-like	320	XP_011078158	GO:0004857: enzyme inhibitor activity ; GO:0005576: extracellular region ; GO:0005618: cell wall ; GO:0030599: pectinesterase activity ; GO:0042545: cell wall modification ; GO:0043086: negative regulation of catalytic activity ; GO:0045330: aspartyl esterase activity ; GO:0045490: pectin catabolic process	map00040: Pentose and glucuronate interconversions ; map00500: Starch and sucrose metabolism	1.96923e-61	95	203.756	106	101
Apaniculata137208_c0_seq1_len=215	probable pectinesterase pectinesterase inhibitor 36	215	XP_004231159	GO:0004857: enzyme inhibitor activity ; GO:0005576: extracellular region ; GO:0009505: plant-type cell wall ; GO:0030599: pectinesterase activity ; GO:0042545: cell wall modification ; GO:0043086: negative regulation of catalytic activity ; GO:0045330: aspartyl esterase activity ; GO:0045490: pectin catabolic process	map00040: Pentose and glucuronate interconversions ; map00500: Starch and sucrose metabolism	2.12457e-40	92	145.206	71	66
Apaniculata22145_c0_seq10_len=1532	bifunctional epoxide hydrolase 2-like	1532	XP_011079631	GO:0004857: enzyme inhibitor activity ; GO:0005618: cell wall ; GO:0005777: peroxisome ; GO:0030599: pectinesterase activity ; GO:0042545: cell wall modification ; GO:0043086: negative regulation of catalytic activity ; GO:0045330: aspartyl esterase activity ; GO:0045490: pectin catabolic process	map00040: Pentose and glucuronate interconversions ; map00500: Starch and sucrose metabolism	5.03758e-167	87	484.567	317	278
Apaniculata13841_c0_seq1_len=2459	pectinesterase 3-like	2459	XP_011072690	GO:0004857: enzyme inhibitor activity ; GO:0005618: cell wall ; GO:0005794: Golgi apparatus ; GO:0008152: metabolic process ; GO:0016020: membrane ; GO:0030599: pectinesterase activity ; GO:0042545: cell wall modification ; GO:0043086: negative regulation of catalytic activity ; GO:0044446: intracellular organelle part ; GO:0045330: aspartyl esterase activity	map00040: Pentose and glucuronate interconversions ; map00500: Starch and sucrose metabolism	0	84	861.292	575	488
Apaniculata16346_c0_seq2_len=1300	probable pectinesterase pectinesterase inhibitor 12	1300	XP_011093901	GO:0004857: enzyme inhibitor activity ; GO:0005618: cell wall ; GO:0008152: metabolic process ; GO:0030599: pectinesterase activity ; GO:0042545: cell wall modification ; GO:0043086: negative regulation of catalytic activity ; GO:0045330: aspartyl esterase activity	map00040: Pentose and glucuronate interconversions ; map00500: Starch and sucrose metabolism	8.41887e-104	81	322.398	269	219
Apaniculata23841_c0_seq1_len=1868	pectin methylesterase	1868	XP_011078159	GO:0004857: enzyme inhibitor activity ; GO:0005618: cell wall ; GO:0008152: metabolic process ; GO:0030599: pectinesterase activity ; GO:0042545: cell wall modification ; GO:0043086: negative regulation of catalytic activity ; GO:0045330: aspartyl esterase activity	map00040: Pentose and glucuronate interconversions ; map00500: Starch and sucrose metabolism	0	83	772.311	542	454
Apaniculata31421_c0_seq1_len=1878	plant invertase pectin methylesterase inhibitor superfamily	1878	XP_011093899	GO:0004857: enzyme inhibitor activity ; GO:0005618: cell wall ; GO:0008152: metabolic process ; GO:0030599: pectinesterase activity ; GO:0042545: cell wall modification ; GO:0043086: negative regulation of catalytic activity ; GO:0045330: aspartyl esterase activity	map00040: Pentose and glucuronate interconversions ; map00500: Starch and sucrose metabolism	0	85	756.133	507	435
Apaniculata9701_c0_seq2_len=2997	pectinesterase pectinesterase inhibitor 45	2997	XP_011093900	GO:0004857: enzyme inhibitor activity ; GO:0005618: cell wall ; GO:0008152: metabolic process ; GO:0030599: pectinesterase activity ; GO:0042545: cell wall modification ; GO:0043086: negative regulation of catalytic activity ; GO:0045330: aspartyl esterase activity	map00040: Pentose and glucuronate interconversions ; map00500: Starch and sucrose metabolism	2.47842e-158	80	312.768	230	185
Apaniculata108921_c0_seq1_len=259	plant invertase pectin methylesterase inhibitor superfamily	259	XP_011093899	GO:0004857: enzyme inhibitor activity ; GO:0005618: cell wall ; GO:0030599: pectinesterase activity ; GO:0042545: cell wall modification ; GO:0043086: negative regulation of catalytic activity ; GO:0045330: aspartyl esterase activity ; GO:0045490: pectin catabolic process	map00040: Pentose and glucuronate interconversions ; map00500: Starch and sucrose metabolism	1.13071e-39	83	144.05	86	72
Apaniculata146896_c0_seq1_len=345	pectinesterase-like	345	XP_011094019	GO:0004857: enzyme inhibitor activity ; GO:0005618: cell wall ; GO:0030599: pectinesterase activity ; GO:0042545: cell wall modification ; GO:0043086: negative regulation of catalytic activity ; GO:0045330: aspartyl esterase activity ; GO:0045490: pectin catabolic process	map00040: Pentose and glucuronate interconversions ; map00500: Starch and sucrose metabolism	1.85142e-60	89	202.601	112	100
Apaniculata15128_c0_seq1_len=2690	probable pectinesterase pectinesterase inhibitor 51	2690	XP_011097189	GO:0004857: enzyme inhibitor activity ; GO:0005618: cell wall ; GO:0030599: pectinesterase activity ; GO:0042545: cell wall modification ; GO:0043086: negative regulation of catalytic activity ; GO:0045330: aspartyl esterase activity ; GO:0045490: pectin catabolic process	map00040: Pentose and glucuronate interconversions ; map00500: Starch and sucrose metabolism	0	87	819.305	516	453
Apaniculata15128_c0_seq3_len=2326	probable pectinesterase pectinesterase inhibitor 51	2326	XP_011097189	GO:0004857: enzyme inhibitor activity ; GO:0005618: cell wall ; GO:0030599: pectinesterase activity ; GO:0042545: cell wall modification ; GO:0043086: negative regulation of catalytic activity ; GO:0045330: aspartyl esterase activity ; GO:0045490: pectin catabolic process	map00040: Pentose and glucuronate interconversions ; map00500: Starch and sucrose metabolism	0	83	805.823	563	470
Apaniculata19110_c0_seq5_len=603	pectinesterase-like	603	XP_011079629	GO:0004857: enzyme inhibitor activity ; GO:0005618: cell wall ; GO:0030599: pectinesterase activity ; GO:0042545: cell wall modification ; GO:0043086: negative regulation of catalytic activity ; GO:0045330: aspartyl esterase activity ; GO:0045490: pectin catabolic process	map00040: Pentose and glucuronate interconversions ; map00500: Starch and sucrose metabolism	4.77435e-68	84	226.098	143	121
Apaniculata20619_c0_seq11_len=1789	pectinesterase-like	1789	EYU46749	GO:0004857: enzyme inhibitor activity ; GO:0005618: cell wall ; GO:0030599: pectinesterase activity ; GO:0042545: cell wall modification ; GO:0043086: negative regulation of catalytic activity ; GO:0045330: aspartyl esterase activity ; GO:0045490: pectin catabolic process	map00040: Pentose and glucuronate interconversions ; map00500: Starch and sucrose metabolism	1.93178e-137	90	412.535	234	211
Apaniculata20619_c0_seq23_len=2617	pectinesterase-like	2617	XP_011079629	GO:0004857: enzyme inhibitor activity ; GO:0005618: cell wall ; GO:0030599: pectinesterase activity ; GO:0042545: cell wall modification ; GO:0043086: negative regulation of catalytic activity ; GO:0045330: aspartyl esterase activity ; GO:0045490: pectin catabolic process	map00040: Pentose and glucuronate interconversions ; map00500: Starch and sucrose metabolism	0	88	861.677	534	474
Apaniculata209077_c0_seq1_len=432	pectinesterase-like	432	XP_011094019	GO:0004857: enzyme inhibitor activity ; GO:0005618: cell wall ; GO:0030599: pectinesterase activity ; GO:0042545: cell wall modification ; GO:0043086: negative regulation of catalytic activity ; GO:0045330: aspartyl esterase activity ; GO:0045490: pectin catabolic process	map00040: Pentose and glucuronate interconversions ; map00500: Starch and sucrose metabolism	1.42754e-63	88	212.231	118	104
Apaniculata22278_c0_seq12_len=2716	probable pectinesterase pectinesterase inhibitor 34	2716	XP_011076457	GO:0004857: enzyme inhibitor activity ; GO:0005618: cell wall ; GO:0030599: pectinesterase activity ; GO:0042545: cell wall modification ; GO:0043086: negative regulation of catalytic activity ; GO:0045330: aspartyl esterase activity ; GO:0045490: pectin catabolic process	map00040: Pentose and glucuronate interconversions ; map00500: Starch and sucrose metabolism	0	88	886.33	593	524
Apaniculata22278_c0_seq18_len=4670	probable pectinesterase pectinesterase inhibitor 34	4670	XP_011076457	GO:0004857: enzyme inhibitor activity ; GO:0005618: cell wall ; GO:0030599: pectinesterase activity ; GO:0042545: cell wall modification ; GO:0043086: negative regulation of catalytic activity ; GO:0045330: aspartyl esterase activity ; GO:0045490: pectin catabolic process	map00040: Pentose and glucuronate interconversions ; map00500: Starch and sucrose metabolism	0	88	886.33	593	524
Apaniculata22278_c0_seq21_len=1057	probable pectinesterase pectinesterase inhibitor 34	1057	XP_011076457	GO:0004857: enzyme inhibitor activity ; GO:0005618: cell wall ; GO:0030599: pectinesterase activity ; GO:0042545: cell wall modification ; GO:0043086: negative regulation of catalytic activity ; GO:0045330: aspartyl esterase activity ; GO:0045490: pectin catabolic process	map00040: Pentose and glucuronate interconversions ; map00500: Starch and sucrose metabolism	2.70925e-152	96	450.669	228	219
Apaniculata22638_c0_seq25_len=2181	probable pectinesterase pectinesterase inhibitor 34	2181	XP_011076457	GO:0004857: enzyme inhibitor activity ; GO:0005618: cell wall ; GO:0030599: pectinesterase activity ; GO:0042545: cell wall modification ; GO:0043086: negative regulation of catalytic activity ; GO:0045330: aspartyl esterase activity ; GO:0045490: pectin catabolic process	map00040: Pentose and glucuronate interconversions ; map00500: Starch and sucrose metabolism	8.66276e-154	83	468.774	366	305
Apaniculata22638_c0_seq69_len=2157	probable pectinesterase pectinesterase inhibitor 34	2157	XP_011076457	GO:0004857: enzyme inhibitor activity ; GO:0005618: cell wall ; GO:0030599: pectinesterase activity ; GO:0042545: cell wall modification ; GO:0043086: negative regulation of catalytic activity ; GO:0045330: aspartyl esterase activity ; GO:0045490: pectin catabolic process	map00040: Pentose and glucuronate interconversions ; map00500: Starch and sucrose metabolism	0	88	883.248	593	524
Apaniculata28177_c0_seq1_len=887	probable pectinesterase pectinesterase inhibitor 51	887	EYU23724	GO:0004857: enzyme inhibitor activity ; GO:0005618: cell wall ; GO:0030599: pectinesterase activity ; GO:0042545: cell wall modification ; GO:0043086: negative regulation of catalytic activity ; GO:0045330: aspartyl esterase activity ; GO:0045490: pectin catabolic process	map00040: Pentose and glucuronate interconversions ; map00500: Starch and sucrose metabolism	4.4742e-68	85	221.09	133	114
Apaniculata30785_c0_seq1_len=1349	probable pectinesterase pectinesterase inhibitor 61	1349	XP_011084508	GO:0004857: enzyme inhibitor activity ; GO:0005618: cell wall ; GO:0030599: pectinesterase activity ; GO:0042545: cell wall modification ; GO:0043086: negative regulation of catalytic activity ; GO:0045330: aspartyl esterase activity ; GO:0045490: pectin catabolic process	map00040: Pentose and glucuronate interconversions ; map00500: Starch and sucrose metabolism	0	88	615.15	428	380
Apaniculata34127_c0_seq1_len=329	probable pectinesterase pectinesterase inhibitor 61	329	XP_011084508	GO:0004857: enzyme inhibitor activity ; GO:0005618: cell wall ; GO:0030599: pectinesterase activity ; GO:0042545: cell wall modification ; GO:0043086: negative regulation of catalytic activity ; GO:0045330: aspartyl esterase activity ; GO:0045490: pectin catabolic process	map00040: Pentose and glucuronate interconversions ; map00500: Starch and sucrose metabolism	1.93236e-64	92	213.001	109	101
Apaniculata34327_c0_seq1_len=1788	pectinesterase-like	1788	EYU43977	GO:0004857: enzyme inhibitor activity ; GO:0005618: cell wall ; GO:0030599: pectinesterase activity ; GO:0042545: cell wall modification ; GO:0043086: negative regulation of catalytic activity ; GO:0045330: aspartyl esterase activity ; GO:0045490: pectin catabolic process	map00040: Pentose and glucuronate interconversions ; map00500: Starch and sucrose metabolism	0	80	729.939	577	463
Apaniculata386605_c0_seq1_len=221	probable pectinesterase pectinesterase inhibitor 46	221	XP_011076284	GO:0004857: enzyme inhibitor activity ; GO:0005618: cell wall ; GO:0030599: pectinesterase activity ; GO:0042545: cell wall modification ; GO:0043086: negative regulation of catalytic activity ; GO:0045330: aspartyl esterase activity ; GO:0045490: pectin catabolic process	map00040: Pentose and glucuronate interconversions ; map00500: Starch and sucrose metabolism	3.67856e-36	95	133.65	73	70
Apaniculata462378_c0_seq1_len=349	pectinesterase 2	349	CDO97717	GO:0004857: enzyme inhibitor activity ; GO:0005618: cell wall ; GO:0030599: pectinesterase activity ; GO:0042545: cell wall modification ; GO:0043086: negative regulation of catalytic activity ; GO:0045330: aspartyl esterase activity ; GO:0045490: pectin catabolic process	map00040: Pentose and glucuronate interconversions ; map00500: Starch and sucrose metabolism	3.39823e-71	93	221.861	116	109
Apaniculata52858_c0_seq1_len=233	plant invertase pectin methylesterase inhibitor superfamily	233	EYU28292	GO:0004857: enzyme inhibitor activity ; GO:0005618: cell wall ; GO:0030599: pectinesterase activity ; GO:0042545: cell wall modification ; GO:0043086: negative regulation of catalytic activity ; GO:0045330: aspartyl esterase activity ; GO:0045490: pectin catabolic process	map00040: Pentose and glucuronate interconversions ; map00500: Starch and sucrose metabolism	6.31168e-39	90	141.354	77	70
Apaniculata58453_c0_seq1_len=703	pectinesterase-like	703	EYU46749	GO:0004857: enzyme inhibitor activity ; GO:0005618: cell wall ; GO:0030599: pectinesterase activity ; GO:0042545: cell wall modification ; GO:0043086: negative regulation of catalytic activity ; GO:0045330: aspartyl esterase activity ; GO:0045490: pectin catabolic process	map00040: Pentose and glucuronate interconversions ; map00500: Starch and sucrose metabolism	6.61805e-67	87	218.009	125	109
Apaniculata587562_c0_seq1_len=299	pectinesterase-like	299	XP_011091005	GO:0004857: enzyme inhibitor activity ; GO:0005618: cell wall ; GO:0030599: pectinesterase activity ; GO:0042545: cell wall modification ; GO:0043086: negative regulation of catalytic activity ; GO:0045330: aspartyl esterase activity ; GO:0045490: pectin catabolic process	map00040: Pentose and glucuronate interconversions ; map00500: Starch and sucrose metabolism	1.40632e-54	89	185.652	98	88
Apaniculata629031_c0_seq1_len=235	pectinesterase pectinesterase inhibitor ppe8b-like	235	XP_011078158	GO:0004857: enzyme inhibitor activity ; GO:0005618: cell wall ; GO:0030599: pectinesterase activity ; GO:0042545: cell wall modification ; GO:0043086: negative regulation of catalytic activity ; GO:0045330: aspartyl esterase activity ; GO:0045490: pectin catabolic process	map00040: Pentose and glucuronate interconversions ; map00500: Starch and sucrose metabolism	4.06448e-16	92	78.1814	41	38
Apaniculata71335_c0_seq1_len=555	pectinesterase-like	555	XP_011079629	GO:0004857: enzyme inhibitor activity ; GO:0005618: cell wall ; GO:0030599: pectinesterase activity ; GO:0042545: cell wall modification ; GO:0043086: negative regulation of catalytic activity ; GO:0045330: aspartyl esterase activity ; GO:0045490: pectin catabolic process	map00040: Pentose and glucuronate interconversions ; map00500: Starch and sucrose metabolism	4.33998e-99	94	306.22	168	159
Apaniculata72669_c0_seq1_len=234	plant invertase pectin methylesterase inhibitor superfamily	234	EYU25795	GO:0004857: enzyme inhibitor activity ; GO:0005618: cell wall ; GO:0030599: pectinesterase activity ; GO:0042545: cell wall modification ; GO:0043086: negative regulation of catalytic activity ; GO:0045330: aspartyl esterase activity ; GO:0045490: pectin catabolic process	map00040: Pentose and glucuronate interconversions ; map00500: Starch and sucrose metabolism	1.29126e-37	92	137.887	77	71
Apaniculata812404_c0_seq1_len=222	probable pectinesterase pectinesterase inhibitor 46	222	XP_011076284	GO:0004857: enzyme inhibitor activity ; GO:0005618: cell wall ; GO:0030599: pectinesterase activity ; GO:0042545: cell wall modification ; GO:0043086: negative regulation of catalytic activity ; GO:0045330: aspartyl esterase activity ; GO:0045490: pectin catabolic process	map00040: Pentose and glucuronate interconversions ; map00500: Starch and sucrose metabolism	4.87573e-33	92	125.176	70	65
Apaniculata87894_c0_seq1_len=328	pectinesterase-like	328	XP_008386773	GO:0004857: enzyme inhibitor activity ; GO:0005618: cell wall ; GO:0030599: pectinesterase activity ; GO:0042545: cell wall modification ; GO:0043086: negative regulation of catalytic activity ; GO:0045330: aspartyl esterase activity ; GO:0045490: pectin catabolic process	map00040: Pentose and glucuronate interconversions ; map00500: Starch and sucrose metabolism	7.53087e-23	96	95.9005	51	49
Apaniculata89023_c0_seq1_len=241	bifunctional epoxide hydrolase 2-like	241	CDP17111	GO:0004857: enzyme inhibitor activity ; GO:0005618: cell wall ; GO:0030599: pectinesterase activity ; GO:0042545: cell wall modification ; GO:0043086: negative regulation of catalytic activity ; GO:0045330: aspartyl esterase activity ; GO:0045490: pectin catabolic process	map00040: Pentose and glucuronate interconversions ; map00500: Starch and sucrose metabolism	2.0378e-20	90	88.5817	44	40
Apaniculata27296_c0_seq1_len=1971	invertase inhibitor	1971	XP_011085383	GO:0004857: enzyme inhibitor activity ; GO:0006633: fatty acid biosynthetic process ; GO:0030599: pectinesterase activity ; GO:0043086: negative regulation of catalytic activity	map00040: Pentose and glucuronate interconversions ; map00500: Starch and sucrose metabolism	6.696e-83	88	268.085	166	147
Apaniculata13643_c0_seq1_len=941	21 kda protein	941	XP_011079662	GO:0004857: enzyme inhibitor activity ; GO:0008152: metabolic process ; GO:0030599: pectinesterase activity ; GO:0043086: negative regulation of catalytic activity	map00040: Pentose and glucuronate interconversions ; map00500: Starch and sucrose metabolism	2.38298e-76	84	241.121	166	141
Apaniculata18402_c0_seq1_len=818	21 kda	818	XP_011076332	GO:0004857: enzyme inhibitor activity ; GO:0008152: metabolic process ; GO:0030599: pectinesterase activity ; GO:0043086: negative regulation of catalytic activity	map00040: Pentose and glucuronate interconversions ; map00500: Starch and sucrose metabolism	3.68331e-70	80	223.787	175	141
Apaniculata28007_c0_seq1_len=547	21 kda	547	EYU25819	GO:0004857: enzyme inhibitor activity ; GO:0008152: metabolic process ; GO:0030599: pectinesterase activity ; GO:0043086: negative regulation of catalytic activity	map00040: Pentose and glucuronate interconversions ; map00500: Starch and sucrose metabolism	3.75325e-49	89	166.007	120	107
Apaniculata28017_c0_seq1_len=929	21 kda	929	XP_011070592	GO:0004857: enzyme inhibitor activity ; GO:0008152: metabolic process ; GO:0030599: pectinesterase activity ; GO:0043086: negative regulation of catalytic activity	map00040: Pentose and glucuronate interconversions ; map00500: Starch and sucrose metabolism	1.8574e-95	88	290.041	170	151
Apaniculata29738_c0_seq1_len=433	21 kda	433	XP_011093878	GO:0004857: enzyme inhibitor activity ; GO:0008152: metabolic process ; GO:0030599: pectinesterase activity ; GO:0043086: negative regulation of catalytic activity	map00040: Pentose and glucuronate interconversions ; map00500: Starch and sucrose metabolism	1.61095e-22	90	95.1301	55	50
Apaniculata32124_c0_seq1_len=717	21 kda	717	XP_011076330	GO:0004857: enzyme inhibitor activity ; GO:0008152: metabolic process ; GO:0030599: pectinesterase activity ; GO:0043086: negative regulation of catalytic activity	map00040: Pentose and glucuronate interconversions ; map00500: Starch and sucrose metabolism	6.42985e-90	88	272.707	160	141
Apaniculata38810_c0_seq1_len=267	21 kda	267	XP_011070592	GO:0004857: enzyme inhibitor activity ; GO:0008152: metabolic process ; GO:0030599: pectinesterase activity ; GO:0043086: negative regulation of catalytic activity	map00040: Pentose and glucuronate interconversions ; map00500: Starch and sucrose metabolism	3.86892e-22	87	92.4337	55	48
Apaniculata45058_c0_seq1_len=207	21 kda	207	XP_011070592	GO:0004857: enzyme inhibitor activity ; GO:0008152: metabolic process ; GO:0030599: pectinesterase activity ; GO:0043086: negative regulation of catalytic activity	map00040: Pentose and glucuronate interconversions ; map00500: Starch and sucrose metabolism	1.74369e-22	87	92.4337	55	48
Apaniculata45439_c0_seq1_len=905	21 kda	905	XP_011093878	GO:0004857: enzyme inhibitor activity ; GO:0008152: metabolic process ; GO:0030599: pectinesterase activity ; GO:0043086: negative regulation of catalytic activity	map00040: Pentose and glucuronate interconversions ; map00500: Starch and sucrose metabolism	5.68781e-67	80	216.083	157	127
Apaniculata46907_c0_seq1_len=515	21 kda	515	XP_011070592	GO:0004857: enzyme inhibitor activity ; GO:0008152: metabolic process ; GO:0030599: pectinesterase activity ; GO:0043086: negative regulation of catalytic activity	map00040: Pentose and glucuronate interconversions ; map00500: Starch and sucrose metabolism	1.32895e-55	82	182.57	121	100
Apaniculata619826_c0_seq1_len=221	cell wall vacuolar inhibitor of fructosidase 2-like	221	XP_011095862	GO:0004857: enzyme inhibitor activity ; GO:0008152: metabolic process ; GO:0030599: pectinesterase activity ; GO:0043086: negative regulation of catalytic activity	map00040: Pentose and glucuronate interconversions ; map00500: Starch and sucrose metabolism	6.41183e-19	78	82.8037	66	52
Apaniculata65726_c0_seq1_len=1197	invertase inhibitor	1197	XP_011085383	GO:0004857: enzyme inhibitor activity ; GO:0008152: metabolic process ; GO:0030599: pectinesterase activity ; GO:0043086: negative regulation of catalytic activity	map00040: Pentose and glucuronate interconversions ; map00500: Starch and sucrose metabolism	7.3688e-86	88	268.085	166	147
Apaniculata688664_c0_seq1_len=221	invertase inhibitor	221	XP_011093482	GO:0004857: enzyme inhibitor activity ; GO:0008152: metabolic process ; GO:0030599: pectinesterase activity ; GO:0043086: negative regulation of catalytic activity	map00040: Pentose and glucuronate interconversions ; map00500: Starch and sucrose metabolism	1.15811e-30	83	113.62	73	61
Apaniculata7002_c1_seq1_len=731	21 kda	731	XP_011076330	GO:0004857: enzyme inhibitor activity ; GO:0008152: metabolic process ; GO:0030599: pectinesterase activity ; GO:0043086: negative regulation of catalytic activity	map00040: Pentose and glucuronate interconversions ; map00500: Starch and sucrose metabolism	1.65283e-94	90	284.648	164	148
Apaniculata13001_c0_seq1_len=2058	laccase-11-like	2058	XP_011088411	GO:0005507: copper ion binding ; GO:0005618: cell wall ; GO:0030599: pectinesterase activity ; GO:0042545: cell wall modification ; GO:0045330: aspartyl esterase activity ; GO:0046274: lignin catabolic process ; GO:0048046: apoplast ; GO:0052716: hydroquinone:oxygen oxidoreductase activity ; GO:0055114: oxidation-reduction process	map00040: Pentose and glucuronate interconversions ; map00500: Starch and sucrose metabolism	0	91	1002.28	556	508
Apaniculata16634_c0_seq1_len=5579	laccase-11-like	5579	XP_011088411	GO:0005507: copper ion binding ; GO:0005618: cell wall ; GO:0030599: pectinesterase activity ; GO:0042545: cell wall modification ; GO:0045330: aspartyl esterase activity ; GO:0046274: lignin catabolic process ; GO:0048046: apoplast ; GO:0052716: hydroquinone:oxygen oxidoreductase activity ; GO:0055114: oxidation-reduction process	map00040: Pentose and glucuronate interconversions ; map00500: Starch and sucrose metabolism	0	91	602.823	340	310
Apaniculata16634_c0_seq3_len=1668	laccase-11-like	1668	XP_011088411	GO:0005507: copper ion binding ; GO:0005618: cell wall ; GO:0030599: pectinesterase activity ; GO:0042545: cell wall modification ; GO:0045330: aspartyl esterase activity ; GO:0046274: lignin catabolic process ; GO:0048046: apoplast ; GO:0052716: hydroquinone:oxygen oxidoreductase activity ; GO:0055114: oxidation-reduction process	map00040: Pentose and glucuronate interconversions ; map00500: Starch and sucrose metabolism	0	90	521.546	301	273
Apaniculata16634_c0_seq5_len=5715	laccase-11-like	5715	XP_011088411	GO:0005507: copper ion binding ; GO:0005618: cell wall ; GO:0030599: pectinesterase activity ; GO:0042545: cell wall modification ; GO:0045330: aspartyl esterase activity ; GO:0046274: lignin catabolic process ; GO:0048046: apoplast ; GO:0052716: hydroquinone:oxygen oxidoreductase activity ; GO:0055114: oxidation-reduction process	map00040: Pentose and glucuronate interconversions ; map00500: Starch and sucrose metabolism	0	91	1002.28	556	508
Apaniculata37294_c0_seq1_len=2200	laccase-11-like	2200	XP_011099634	GO:0005507: copper ion binding ; GO:0005618: cell wall ; GO:0030599: pectinesterase activity ; GO:0042545: cell wall modification ; GO:0045330: aspartyl esterase activity ; GO:0046274: lignin catabolic process ; GO:0048046: apoplast ; GO:0052716: hydroquinone:oxygen oxidoreductase activity ; GO:0055114: oxidation-reduction process	map00040: Pentose and glucuronate interconversions ; map00500: Starch and sucrose metabolism	0	91	978.008	561	512
Apaniculata127629_c0_seq1_len=656	probable pectinesterase 53	656	XP_011078244	GO:0005576: extracellular region ; GO:0005618: cell wall ; GO:0005737: cytoplasm ; GO:0009411: response to UV ; GO:0009813: flavonoid biosynthetic process ; GO:0016829: lyase activity ; GO:0030599: pectinesterase activity ; GO:0042545: cell wall modification ; GO:0045330: aspartyl esterase activity ; GO:0045490: pectin catabolic process	map00040: Pentose and glucuronate interconversions ; map00500: Starch and sucrose metabolism	2.21684e-155	98	445.277	218	215
Apaniculata134749_c0_seq1_len=1129	probable pectinesterase 53-like	1129	XP_011078244	GO:0005576: extracellular region ; GO:0005618: cell wall ; GO:0005737: cytoplasm ; GO:0009411: response to UV ; GO:0009813: flavonoid biosynthetic process ; GO:0016829: lyase activity ; GO:0030599: pectinesterase activity ; GO:0042545: cell wall modification ; GO:0045330: aspartyl esterase activity ; GO:0045490: pectin catabolic process	map00040: Pentose and glucuronate interconversions ; map00500: Starch and sucrose metabolism	0	97	663.685	343	333
Apaniculata190414_c0_seq1_len=478	probable pectinesterase 53	478	XP_011078244	GO:0005576: extracellular region ; GO:0005618: cell wall ; GO:0005737: cytoplasm ; GO:0009411: response to UV ; GO:0009813: flavonoid biosynthetic process ; GO:0016829: lyase activity ; GO:0030599: pectinesterase activity ; GO:0042545: cell wall modification ; GO:0045330: aspartyl esterase activity ; GO:0045490: pectin catabolic process	map00040: Pentose and glucuronate interconversions ; map00500: Starch and sucrose metabolism	5.56252e-70	95	224.557	125	119
Apaniculata4881_c0_seq1_len=1214	probable pectinesterase 68	1214	EYU33537	GO:0005576: extracellular region ; GO:0005618: cell wall ; GO:0016572: histone phosphorylation ; GO:0016829: lyase activity ; GO:0030599: pectinesterase activity ; GO:0042545: cell wall modification ; GO:0045330: aspartyl esterase activity ; GO:0045490: pectin catabolic process	map00040: Pentose and glucuronate interconversions ; map00500: Starch and sucrose metabolism	0	94	594.349	318	299
Apaniculata76464_c0_seq1_len=1092	probable pectinesterase 8	1092	XP_011073122	GO:0005576: extracellular region ; GO:0005618: cell wall ; GO:0030599: pectinesterase activity ; GO:0042545: cell wall modification ; GO:0045330: aspartyl esterase activity ; GO:0045490: pectin catabolic process	map00040: Pentose and glucuronate interconversions ; map00500: Starch and sucrose metabolism	0	86	571.622	366	315
Apaniculata19464_c0_seq1_len=1034	glucuronosyltransferase pgsip8	1034	KDO61448	GO:0005618: cell wall ; GO:0005739: mitochondrion ; GO:0016051: carbohydrate biosynthetic process ; GO:0016758: transferase activity, transferring hexosyl groups ; GO:0030599: pectinesterase activity ; GO:0042545: cell wall modification ; GO:0045330: aspartyl esterase activity	map00040: Pentose and glucuronate interconversions ; map00500: Starch and sucrose metabolism	1.40781e-25	92	105.145	56	52
Apaniculata402949_c0_seq1_len=210	pectinesterase qrt1-like	210	XP_011095807	GO:0005618: cell wall ; GO:0008152: metabolic process ; GO:0016023: cytoplasmic membrane-bounded vesicle ; GO:0030599: pectinesterase activity ; GO:0042545: cell wall modification ; GO:0045330: aspartyl esterase activity	map00040: Pentose and glucuronate interconversions ; map00500: Starch and sucrose metabolism	1.14575e-16	85	78.1814	47	40
Apaniculata219270_c0_seq1_len=212	probable pectinesterase 15	212	XP_009341090	GO:0005618: cell wall ; GO:0008152: metabolic process ; GO:0016829: lyase activity ; GO:0030599: pectinesterase activity ; GO:0042545: cell wall modification ; GO:0045330: aspartyl esterase activity	map00040: Pentose and glucuronate interconversions ; map00500: Starch and sucrose metabolism	2.34824e-12	82	67.0106	40	33
Apaniculata123840_c0_seq1_len=610	probable pectinesterase 15-like	610	XP_011077480	GO:0005618: cell wall ; GO:0008152: metabolic process ; GO:0030599: pectinesterase activity ; GO:0042545: cell wall modification ; GO:0045330: aspartyl esterase activity	map00040: Pentose and glucuronate interconversions ; map00500: Starch and sucrose metabolism	9.84451e-106	86	319.701	202	174
Apaniculata178382_c0_seq1_len=976	probable pectinesterase 15	976	XP_011077480	GO:0005618: cell wall ; GO:0008152: metabolic process ; GO:0030599: pectinesterase activity ; GO:0042545: cell wall modification ; GO:0045330: aspartyl esterase activity	map00040: Pentose and glucuronate interconversions ; map00500: Starch and sucrose metabolism	4.65997e-159	89	461.07	275	247
Apaniculata36951_c0_seq1_len=1250	pectinesterase 31-like	1250	XP_007032611	GO:0005618: cell wall ; GO:0030599: pectinesterase activity ; GO:0042545: cell wall modification ; GO:0045330: aspartyl esterase activity ; GO:0045490: pectin catabolic process	map00040: Pentose and glucuronate interconversions ; map00500: Starch and sucrose metabolism	0	93	580.867	314	295
Apaniculata276796_c0_seq1_len=458	pectinesterase qrt1-like	458	EYU27429	GO:0005618: cell wall ; GO:0030599: pectinesterase activity ; GO:0045490: pectin catabolic process	map00040: Pentose and glucuronate interconversions ; map00500: Starch and sucrose metabolism	2.14069e-45	75	159.844	128	97
Apaniculata2560_c0_seq1_len=603	pectinesterase 31	603	XP_007032612	GO:0005634: nucleus ; GO:0009505: plant-type cell wall ; GO:0030599: pectinesterase activity ; GO:0042545: cell wall modification ; GO:0045330: aspartyl esterase activity ; GO:0045490: pectin catabolic process ; GO:0050829: defense response to Gram-negative bacterium	map00040: Pentose and glucuronate interconversions ; map00500: Starch and sucrose metabolism	8.85405e-65	94	207.608	114	108
Apaniculata22638_c0_seq88_len=1156	pectinesterase pectinesterase inhibitor ppe8b-like	1156	XP_011078158	GO:0008152: metabolic process ; GO:0009505: plant-type cell wall ; GO:0015824: proline transport ; GO:0030599: pectinesterase activity ; GO:0071555: cell wall organization	map00040: Pentose and glucuronate interconversions ; map00500: Starch and sucrose metabolism	3.71895e-76	81	253.832	206	167
Apaniculata22151_c0_seq1_len=2467	6-phosphofructo-2-kinase fructose- -bisphosphatase	2467	EPS62494	GO:0003873: 6-phosphofructo-2-kinase activity ; GO:0004331: fructose-2,6-bisphosphate 2-phosphatase activity ; GO:0005524: ATP binding ; GO:0005829: cytosol ; GO:0005886: plasma membrane ; GO:0006000: fructose metabolic process ; GO:0006002: fructose 6-phosphate metabolic process ; GO:0006003: fructose 2,6-bisphosphate metabolic process ; GO:0016311: dephosphorylation ; GO:0042732: D-xylose metab…	map00051: Fructose and mannose metabolism	4.24473e-86	97	280.411	144	141
Apaniculata22151_c0_seq5_len=1002	6-phosphofructo-2-kinase fructose- -bisphosphatase-like	1002	EPS62494	GO:0003873: 6-phosphofructo-2-kinase activity ; GO:0004331: fructose-2,6-bisphosphate 2-phosphatase activity ; GO:0005524: ATP binding ; GO:0005829: cytosol ; GO:0005886: plasma membrane ; GO:0006000: fructose metabolic process ; GO:0006002: fructose 6-phosphate metabolic process ; GO:0006003: fructose 2,6-bisphosphate metabolic process ; GO:0016311: dephosphorylation ; GO:0042732: D-xylose metab…	map00051: Fructose and mannose metabolism	3.96832e-74	97	236.113	122	119
Apaniculata22151_c0_seq6_len=898	fructose-6-phosphate-2-kinase fructose- 6-bisphosphatase	898	XP_003615754	GO:0003873: 6-phosphofructo-2-kinase activity ; GO:0004331: fructose-2,6-bisphosphate 2-phosphatase activity ; GO:0005524: ATP binding ; GO:0005829: cytosol ; GO:0005886: plasma membrane ; GO:0006000: fructose metabolic process ; GO:0006002: fructose 6-phosphate metabolic process ; GO:0006003: fructose 2,6-bisphosphate metabolic process ; GO:0016311: dephosphorylation ; GO:0042732: D-xylose metab…	map00051: Fructose and mannose metabolism	1.51651e-57	94	197.208	104	98
Apaniculata22151_c0_seq7_len=2658	6-phosphofructo-2-kinase fructose- -bisphosphatase-like	2658	EPS62494	GO:0003873: 6-phosphofructo-2-kinase activity ; GO:0004331: fructose-2,6-bisphosphate 2-phosphatase activity ; GO:0005524: ATP binding ; GO:0005829: cytosol ; GO:0005886: plasma membrane ; GO:0006000: fructose metabolic process ; GO:0006002: fructose 6-phosphate metabolic process ; GO:0006003: fructose 2,6-bisphosphate metabolic process ; GO:0016311: dephosphorylation ; GO:0042732: D-xylose metab…	map00051: Fructose and mannose metabolism	8.05783e-103	98	326.25	168	165
Apaniculata22151_c0_seq9_len=597	6-phosphofructo-2-kinase fructose- -bisphosphatase	597	AAC26113	GO:0003873: 6-phosphofructo-2-kinase activity ; GO:0004331: fructose-2,6-bisphosphate 2-phosphatase activity ; GO:0005524: ATP binding ; GO:0005829: cytosol ; GO:0005886: plasma membrane ; GO:0006000: fructose metabolic process ; GO:0006002: fructose 6-phosphate metabolic process ; GO:0006003: fructose 2,6-bisphosphate metabolic process ; GO:0016311: dephosphorylation ; GO:0042732: D-xylose metab…	map00051: Fructose and mannose metabolism	6.872e-105	96	319.701	164	158
Apaniculata23208_c2_seq3_len=847	fructose- -bisphosphatase isoform 1	847	XP_003615754	GO:0003873: 6-phosphofructo-2-kinase activity ; GO:0004331: fructose-2,6-bisphosphate 2-phosphatase activity ; GO:0005524: ATP binding ; GO:0005829: cytosol ; GO:0005886: plasma membrane ; GO:0006000: fructose metabolic process ; GO:0006002: fructose 6-phosphate metabolic process ; GO:0006003: fructose 2,6-bisphosphate metabolic process ; GO:0016311: dephosphorylation ; GO:0042732: D-xylose metab…	map00051: Fructose and mannose metabolism	3.40636e-57	96	195.667	100	96
Apaniculata23211_c0_seq16_len=3545	6-phosphofructo-2-kinase fructose- -bisphosphatase	3545	XP_011080791	GO:0003873: 6-phosphofructo-2-kinase activity ; GO:0004331: fructose-2,6-bisphosphate 2-phosphatase activity ; GO:0005524: ATP binding ; GO:0005829: cytosol ; GO:0005886: plasma membrane ; GO:0006000: fructose metabolic process ; GO:0006002: fructose 6-phosphate metabolic process ; GO:0006003: fructose 2,6-bisphosphate metabolic process ; GO:0016311: dephosphorylation ; GO:0042732: D-xylose metab…	map00051: Fructose and mannose metabolism	0	92	1172.15	669	617
Apaniculata23211_c0_seq18_len=1540	6-phosphofructo-2-kinase fructose- -bisphosphatase	1540	XP_011080791	GO:0003873: 6-phosphofructo-2-kinase activity ; GO:0004331: fructose-2,6-bisphosphate 2-phosphatase activity ; GO:0005524: ATP binding ; GO:0005829: cytosol ; GO:0005886: plasma membrane ; GO:0006000: fructose metabolic process ; GO:0006002: fructose 6-phosphate metabolic process ; GO:0006003: fructose 2,6-bisphosphate metabolic process ; GO:0016311: dephosphorylation ; GO:0042732: D-xylose metab…	map00051: Fructose and mannose metabolism	0	98	711.064	353	348
Apaniculata23211_c0_seq19_len=2565	6-phosphofructo-2-kinase fructose- -bisphosphatase	2565	XP_011080791	GO:0003873: 6-phosphofructo-2-kinase activity ; GO:0004331: fructose-2,6-bisphosphate 2-phosphatase activity ; GO:0005524: ATP binding ; GO:0005829: cytosol ; GO:0005886: plasma membrane ; GO:0006000: fructose metabolic process ; GO:0006002: fructose 6-phosphate metabolic process ; GO:0006003: fructose 2,6-bisphosphate metabolic process ; GO:0016311: dephosphorylation ; GO:0042732: D-xylose metab…	map00051: Fructose and mannose metabolism	0	97	955.666	497	487
Apaniculata23211_c0_seq44_len=4131	6-phosphofructo-2-kinase fructose- -bisphosphatase	4131	XP_011080791	GO:0003873: 6-phosphofructo-2-kinase activity ; GO:0004331: fructose-2,6-bisphosphate 2-phosphatase activity ; GO:0005524: ATP binding ; GO:0005829: cytosol ; GO:0005886: plasma membrane ; GO:0006000: fructose metabolic process ; GO:0006002: fructose 6-phosphate metabolic process ; GO:0006003: fructose 2,6-bisphosphate metabolic process ; GO:0016311: dephosphorylation ; GO:0042732: D-xylose metab…	map00051: Fructose and mannose metabolism	0	98	712.99	354	349
Apaniculata23211_c0_seq47_len=2406	6-phosphofructo-2-kinase fructose- -bisphosphatase	2406	XP_011080791	GO:0003873: 6-phosphofructo-2-kinase activity ; GO:0004331: fructose-2,6-bisphosphate 2-phosphatase activity ; GO:0005524: ATP binding ; GO:0005829: cytosol ; GO:0005886: plasma membrane ; GO:0006000: fructose metabolic process ; GO:0006002: fructose 6-phosphate metabolic process ; GO:0006003: fructose 2,6-bisphosphate metabolic process ; GO:0016311: dephosphorylation ; GO:0042732: D-xylose metab…	map00051: Fructose and mannose metabolism	8.91072e-115	97	374.4	186	182
Apaniculata23211_c0_seq48_len=2428	6-phosphofructo-2-kinase fructose- -bisphosphatase	2428	XP_011080791	GO:0003873: 6-phosphofructo-2-kinase activity ; GO:0004331: fructose-2,6-bisphosphate 2-phosphatase activity ; GO:0005524: ATP binding ; GO:0005829: cytosol ; GO:0005886: plasma membrane ; GO:0006000: fructose metabolic process ; GO:0006002: fructose 6-phosphate metabolic process ; GO:0006003: fructose 2,6-bisphosphate metabolic process ; GO:0016311: dephosphorylation ; GO:0042732: D-xylose metab…	map00051: Fructose and mannose metabolism	0	94	892.493	492	464
Apaniculata23211_c0_seq56_len=3213	6-phosphofructo-2-kinase fructose- -bisphosphatase	3213	XP_011080791	GO:0003873: 6-phosphofructo-2-kinase activity ; GO:0004331: fructose-2,6-bisphosphate 2-phosphatase activity ; GO:0005524: ATP binding ; GO:0005829: cytosol ; GO:0005886: plasma membrane ; GO:0006000: fructose metabolic process ; GO:0006002: fructose 6-phosphate metabolic process ; GO:0006003: fructose 2,6-bisphosphate metabolic process ; GO:0016311: dephosphorylation ; GO:0042732: D-xylose metab…	map00051: Fructose and mannose metabolism	0	97	955.666	497	487
Apaniculata23211_c0_seq60_len=2667	6-phosphofructo-2-kinase fructose- -bisphosphatase	2667	XP_011080791	GO:0003873: 6-phosphofructo-2-kinase activity ; GO:0004331: fructose-2,6-bisphosphate 2-phosphatase activity ; GO:0005524: ATP binding ; GO:0005829: cytosol ; GO:0005886: plasma membrane ; GO:0006000: fructose metabolic process ; GO:0006002: fructose 6-phosphate metabolic process ; GO:0006003: fructose 2,6-bisphosphate metabolic process ; GO:0016311: dephosphorylation ; GO:0042732: D-xylose metab…	map00051: Fructose and mannose metabolism	0	92	1172.15	669	617
Apaniculata23211_c0_seq7_len=3346	6-phosphofructo-2-kinase fructose- -bisphosphatase	3346	XP_011080791	GO:0003873: 6-phosphofructo-2-kinase activity ; GO:0004331: fructose-2,6-bisphosphate 2-phosphatase activity ; GO:0005524: ATP binding ; GO:0005829: cytosol ; GO:0005886: plasma membrane ; GO:0006000: fructose metabolic process ; GO:0006002: fructose 6-phosphate metabolic process ; GO:0006003: fructose 2,6-bisphosphate metabolic process ; GO:0016311: dephosphorylation ; GO:0042732: D-xylose metab…	map00051: Fructose and mannose metabolism	2.64878e-167	91	521.546	312	284
Apaniculata40122_c0_seq1_len=359	6-phosphofructo-2-kinase fructose- -bisphosphatase	359	XP_011623046	GO:0003873: 6-phosphofructo-2-kinase activity ; GO:0004331: fructose-2,6-bisphosphate 2-phosphatase activity ; GO:0005524: ATP binding ; GO:0005829: cytosol ; GO:0005886: plasma membrane ; GO:0006000: fructose metabolic process ; GO:0006002: fructose 6-phosphate metabolic process ; GO:0006003: fructose 2,6-bisphosphate metabolic process ; GO:0016311: dephosphorylation ; GO:0042732: D-xylose metab…	map00051: Fructose and mannose metabolism	5.49194e-36	88	137.117	85	75
Apaniculata5219_c0_seq1_len=652	6-phosphofructo-2-kinase fructose- -bisphosphatase	652	XP_011080791	GO:0003873: 6-phosphofructo-2-kinase activity ; GO:0004331: fructose-2,6-bisphosphate 2-phosphatase activity ; GO:0005524: ATP binding ; GO:0005829: cytosol ; GO:0005886: plasma membrane ; GO:0006000: fructose metabolic process ; GO:0006002: fructose 6-phosphate metabolic process ; GO:0006003: fructose 2,6-bisphosphate metabolic process ; GO:0016311: dephosphorylation ; GO:0042732: D-xylose metab…	map00051: Fructose and mannose metabolism	1.57177e-129	95	391.349	220	209
Apaniculata5219_c0_seq2_len=596	6-phosphofructo-2-kinase fructose- -bisphosphatase	596	EPS65373	GO:0003873: 6-phosphofructo-2-kinase activity ; GO:0004331: fructose-2,6-bisphosphate 2-phosphatase activity ; GO:0005524: ATP binding ; GO:0005829: cytosol ; GO:0005886: plasma membrane ; GO:0006000: fructose metabolic process ; GO:0006002: fructose 6-phosphate metabolic process ; GO:0006003: fructose 2,6-bisphosphate metabolic process ; GO:0016311: dephosphorylation ; GO:0042732: D-xylose metab…	map00051: Fructose and mannose metabolism	3.22817e-68	96	226.868	115	111
Apaniculata19918_c0_seq1_len=2718	mannan endo- -beta-mannosidase 6 isoform x2	2718	XP_011095154	GO:0005576: extracellular region ; GO:0005975: carbohydrate metabolic process ; GO:0009845: seed germination ; GO:0016985: mannan endo-1,4-beta-mannosidase activity	map00051: Fructose and mannose metabolism	0	90	734.176	429	387
Apaniculata21319_c0_seq5_len=3713	mannan endo- -beta-mannosidase 6 isoform x2	3713	XP_011095154	GO:0005576: extracellular region ; GO:0005975: carbohydrate metabolic process ; GO:0009845: seed germination ; GO:0016985: mannan endo-1,4-beta-mannosidase activity	map00051: Fructose and mannose metabolism	0	90	734.561	429	387
Apaniculata22417_c0_seq30_len=1337	bifunctional fucokinase fucose pyrophosphorylase	1337	XP_009334369	GO:0004335: galactokinase activity ; GO:0005524: ATP binding ; GO:0005737: cytoplasm ; GO:0030244: cellulose biosynthetic process ; GO:0042352: GDP-L-fucose salvage ; GO:0047341: fucose-1-phosphate guanylyltransferase activity ; GO:0048193: Golgi vesicle transport ; GO:0050201: fucokinase activity	map00051: Fructose and mannose metabolism ; map00052: Galactose metabolism ; map00520: Amino sugar and nucleotide sugar metabolism	3.83256e-111	76	325.865	247	188
Apaniculata17240_c0_seq2_len=3176	probable fructokinase-4-like	3176	XP_004247226	GO:0005634: nucleus ; GO:0005737: cytoplasm ; GO:0008865: fructokinase activity ; GO:0046835: carbohydrate phosphorylation	map00051: Fructose and mannose metabolism ; map00500: Starch and sucrose metabolism ; map00520: Amino sugar and nucleotide sugar metabolism	1.00211e-125	68	400.979	409	281
Apaniculata20717_c0_seq11_len=1754	fructokinase-1-like isoform x1	1754	XP_011080012	GO:0005634: nucleus ; GO:0005737: cytoplasm ; GO:0008865: fructokinase activity ; GO:0046835: carbohydrate phosphorylation	map00051: Fructose and mannose metabolism ; map00500: Starch and sucrose metabolism ; map00520: Amino sugar and nucleotide sugar metabolism	1.4408e-142	76	220.705	180	138
Apaniculata20717_c0_seq9_len=1471	like carbohydrate kinase family protein	1471	XP_011080012	GO:0005634: nucleus ; GO:0005737: cytoplasm ; GO:0008865: fructokinase activity ; GO:0046835: carbohydrate phosphorylation	map00051: Fructose and mannose metabolism ; map00500: Starch and sucrose metabolism ; map00520: Amino sugar and nucleotide sugar metabolism	0	81	587.415	414	337
Apaniculata6461_c2_seq1_len=2103	phosphoglucomutase glucose	2103	XP_011070724	GO:0000023: maltose metabolic process ; GO:0004615: phosphomannomutase activity ; GO:0009570: chloroplast stroma ; GO:0019252: starch biosynthetic process ; GO:0042631: cellular response to water deprivation	map00051: Fructose and mannose metabolism ; map00520: Amino sugar and nucleotide sugar metabolism	0	88	1038.1	623	552
Apaniculata22417_c1_seq14_len=2477	bifunctional fucokinase fucose pyrophosphorylase	2477	XP_011094013	GO:0000776: kinetochore ; GO:0005524: ATP binding ; GO:0005737: cytoplasm ; GO:0016310: phosphorylation ; GO:0030244: cellulose biosynthetic process ; GO:0034508: centromere complex assembly ; GO:0042352: GDP-L-fucose salvage ; GO:0046872: metal ion binding ; GO:0047341: fucose-1-phosphate guanylyltransferase activity ; GO:0048193: Golgi vesicle transport ; GO:0050201: fucokinase activity	map00051: Fructose and mannose metabolism ; map00520: Amino sugar and nucleotide sugar metabolism	0	89	571.237	369	332
Apaniculata10980_c0_seq2_len=1284	mannose-1-phosphate guanylyltransferase 1	1284	EYU19947	GO:0004475: mannose-1-phosphate guanylyltransferase activity ; GO:0005525: GTP binding ; GO:0005634: nucleus ; GO:0005829: cytosol ; GO:0006007: glucose catabolic process ; GO:0006094: gluconeogenesis ; GO:0007010: cytoskeleton organization ; GO:0008928: mannose-1-phosphate guanylyltransferase (GDP) activity ; GO:0009298: GDP-mannose biosynthetic process ; GO:0009408: response to heat ; GO:000965…	map00051: Fructose and mannose metabolism ; map00520: Amino sugar and nucleotide sugar metabolism	0	98	572.392	309	303
Apaniculata12033_c0_seq1_len=978	mannose-1-phosphate guanyltransferase alpha-b	978	XP_011087177	GO:0004475: mannose-1-phosphate guanylyltransferase activity ; GO:0005777: peroxisome ; GO:0005829: cytosol ; GO:0009058: biosynthetic process	map00051: Fructose and mannose metabolism ; map00520: Amino sugar and nucleotide sugar metabolism	6.09687e-136	92	400.208	233	216
Apaniculata12110_c0_seq2_len=1881	mannose-1-phosphate guanyltransferase alpha-b-like	1881	XP_011087176	GO:0004475: mannose-1-phosphate guanylyltransferase activity ; GO:0005777: peroxisome ; GO:0005829: cytosol ; GO:0009058: biosynthetic process	map00051: Fructose and mannose metabolism ; map00520: Amino sugar and nucleotide sugar metabolism	0	93	729.554	413	385
Apaniculata21386_c0_seq1_len=1474	adp-glucose pyrophosphorylase family protein	1474	XP_011098536	GO:0004475: mannose-1-phosphate guanylyltransferase activity ; GO:0005777: peroxisome ; GO:0005829: cytosol ; GO:0009058: biosynthetic process	map00051: Fructose and mannose metabolism ; map00520: Amino sugar and nucleotide sugar metabolism	1.23407e-53	91	193.741	104	95
Apaniculata21533_c0_seq15_len=1435	mannose-1-phosphate guanyltransferase alpha	1435	XP_011098536	GO:0004475: mannose-1-phosphate guanylyltransferase activity ; GO:0005777: peroxisome ; GO:0005829: cytosol ; GO:0009058: biosynthetic process	map00051: Fructose and mannose metabolism ; map00520: Amino sugar and nucleotide sugar metabolism	3.18391e-94	92	300.442	161	149
Apaniculata10980_c0_seq1_len=1386	mannose-1-phosphate guanylyltransferase 1	1386	EYU19947	GO:0004475: mannose-1-phosphate guanylyltransferase activity ; GO:0008928: mannose-1-phosphate guanylyltransferase (GDP) activity ; GO:0009058: biosynthetic process	map00051: Fructose and mannose metabolism ; map00520: Amino sugar and nucleotide sugar metabolism	0	97	694.501	361	353
Apaniculata31255_c0_seq1_len=392	mannose-1-phosphate guanylyltransferase 1	392	CDP00140	GO:0004475: mannose-1-phosphate guanylyltransferase activity ; GO:0008928: mannose-1-phosphate guanylyltransferase (GDP) activity ; GO:0009058: biosynthetic process	map00051: Fructose and mannose metabolism ; map00520: Amino sugar and nucleotide sugar metabolism	2.25246e-82	98	254.603	130	128
Apaniculata34704_c0_seq1_len=341	mannose-1-phosphate guanylyltransferase 1	341	XP_007163469	GO:0004475: mannose-1-phosphate guanylyltransferase activity ; GO:0008928: mannose-1-phosphate guanylyltransferase (GDP) activity ; GO:0009058: biosynthetic process	map00051: Fructose and mannose metabolism ; map00520: Amino sugar and nucleotide sugar metabolism	3.66982e-18	100	81.6481	40	40
Apaniculata21386_c0_seq10_len=521	mannose-1-phosphate guanyltransferase alpha-like	521	XP_008453145	GO:0004475: mannose-1-phosphate guanylyltransferase activity ; GO:0009058: biosynthetic process	map00051: Fructose and mannose metabolism ; map00520: Amino sugar and nucleotide sugar metabolism	8.79991e-49	94	162.155	86	81
Apaniculata21533_c0_seq8_len=1840	mannose-1-phosphate guanyltransferase alpha	1840	XP_011098536	GO:0004475: mannose-1-phosphate guanylyltransferase activity ; GO:0009058: biosynthetic process	map00051: Fructose and mannose metabolism ; map00520: Amino sugar and nucleotide sugar metabolism	0	94	529.635	285	268
Apaniculata10231_c0_seq2_len=796	mannose-6-phosphate isomerase 2-like	796	XP_011097179	GO:0004476: mannose-6-phosphate isomerase activity ; GO:0005975: carbohydrate metabolic process ; GO:0008270: zinc ion binding ; GO:0009298: GDP-mannose biosynthetic process	map00051: Fructose and mannose metabolism ; map00520: Amino sugar and nucleotide sugar metabolism	3.54021e-40	83	151.754	110	92
Apaniculata10665_c0_seq2_len=1928	mannose-6-phosphate isomerase 2-like	1928	XP_011099550	GO:0004476: mannose-6-phosphate isomerase activity ; GO:0005975: carbohydrate metabolic process ; GO:0008270: zinc ion binding ; GO:0009298: GDP-mannose biosynthetic process	map00051: Fructose and mannose metabolism ; map00520: Amino sugar and nucleotide sugar metabolism	4.65337e-168	84	497.278	342	289
Apaniculata9917_c0_seq2_len=2084	mannose-6-phosphate isomerase 2-like	2084	XP_011099550	GO:0004476: mannose-6-phosphate isomerase activity ; GO:0005975: carbohydrate metabolic process ; GO:0008270: zinc ion binding ; GO:0009298: GDP-mannose biosynthetic process	map00051: Fructose and mannose metabolism ; map00520: Amino sugar and nucleotide sugar metabolism	1.27972e-135	84	334.724	252	212
Apaniculata15092_c1_seq2_len=1254	phosphomannomutase	1254	XP_002267677	GO:0004615: phosphomannomutase activity ; GO:0005829: cytosol ; GO:0006094: gluconeogenesis ; GO:0006096: glycolytic process ; GO:0006833: water transport ; GO:0006972: hyperosmotic response ; GO:0007010: cytoskeleton organization ; GO:0007030: Golgi organization ; GO:0009266: response to temperature stimulus ; GO:0009298: GDP-mannose biosynthetic process ; GO:0010498: proteasomal protein catabol…	map00051: Fructose and mannose metabolism ; map00520: Amino sugar and nucleotide sugar metabolism	8.57329e-166	97	474.937	246	241
Apaniculata22417_c0_seq18_len=2610	bifunctional fucokinase fucose pyrophosphorylase	2610	XP_011094013	GO:0005524: ATP binding ; GO:0005737: cytoplasm ; GO:0016310: phosphorylation ; GO:0030244: cellulose biosynthetic process ; GO:0042352: GDP-L-fucose salvage ; GO:0046872: metal ion binding ; GO:0047341: fucose-1-phosphate guanylyltransferase activity ; GO:0048193: Golgi vesicle transport ; GO:0050201: fucokinase activity	map00051: Fructose and mannose metabolism ; map00520: Amino sugar and nucleotide sugar metabolism	8.79425e-162	86	509.605	336	290
Apaniculata22417_c0_seq19_len=1924	bifunctional fucokinase fucose pyrophosphorylase	1924	EYU32265	GO:0005524: ATP binding ; GO:0005737: cytoplasm ; GO:0016310: phosphorylation ; GO:0030244: cellulose biosynthetic process ; GO:0042352: GDP-L-fucose salvage ; GO:0046872: metal ion binding ; GO:0047341: fucose-1-phosphate guanylyltransferase activity ; GO:0048193: Golgi vesicle transport ; GO:0050201: fucokinase activity	map00051: Fructose and mannose metabolism ; map00520: Amino sugar and nucleotide sugar metabolism	1.26054e-81	67	286.189	249	169
Apaniculata22417_c0_seq3_len=2693	bifunctional fucokinase fucose pyrophosphorylase	2693	XP_011094013	GO:0005524: ATP binding ; GO:0005737: cytoplasm ; GO:0016310: phosphorylation ; GO:0030244: cellulose biosynthetic process ; GO:0042352: GDP-L-fucose salvage ; GO:0046872: metal ion binding ; GO:0047341: fucose-1-phosphate guanylyltransferase activity ; GO:0048193: Golgi vesicle transport ; GO:0050201: fucokinase activity	map00051: Fructose and mannose metabolism ; map00520: Amino sugar and nucleotide sugar metabolism	0	86	509.605	336	290
Apaniculata22417_c0_seq36_len=2813	bifunctional fucokinase fucose pyrophosphorylase	2813	EYU32265	GO:0005524: ATP binding ; GO:0005737: cytoplasm ; GO:0016310: phosphorylation ; GO:0030244: cellulose biosynthetic process ; GO:0042352: GDP-L-fucose salvage ; GO:0046872: metal ion binding ; GO:0047341: fucose-1-phosphate guanylyltransferase activity ; GO:0048193: Golgi vesicle transport ; GO:0050201: fucokinase activity	map00051: Fructose and mannose metabolism ; map00520: Amino sugar and nucleotide sugar metabolism	0	87	508.064	336	295
Apaniculata22417_c0_seq37_len=4201	bifunctional fucokinase fucose pyrophosphorylase	4201	EYU32265	GO:0005524: ATP binding ; GO:0005737: cytoplasm ; GO:0016310: phosphorylation ; GO:0030244: cellulose biosynthetic process ; GO:0042352: GDP-L-fucose salvage ; GO:0046872: metal ion binding ; GO:0047341: fucose-1-phosphate guanylyltransferase activity ; GO:0048193: Golgi vesicle transport ; GO:0050201: fucokinase activity	map00051: Fructose and mannose metabolism ; map00520: Amino sugar and nucleotide sugar metabolism	0	80	864.759	628	503
Apaniculata22417_c0_seq5_len=2443	bifunctional fucokinase fucose pyrophosphorylase	2443	EYU32265	GO:0005524: ATP binding ; GO:0005737: cytoplasm ; GO:0016310: phosphorylation ; GO:0030244: cellulose biosynthetic process ; GO:0042352: GDP-L-fucose salvage ; GO:0046872: metal ion binding ; GO:0047341: fucose-1-phosphate guanylyltransferase activity ; GO:0048193: Golgi vesicle transport ; GO:0050201: fucokinase activity	map00051: Fructose and mannose metabolism ; map00520: Amino sugar and nucleotide sugar metabolism	0	88	582.408	379	334
Apaniculata22417_c1_seq11_len=3325	bifunctional fucokinase fucose pyrophosphorylase	3325	XP_011094013	GO:0005524: ATP binding ; GO:0005737: cytoplasm ; GO:0016310: phosphorylation ; GO:0030244: cellulose biosynthetic process ; GO:0042352: GDP-L-fucose salvage ; GO:0046872: metal ion binding ; GO:0047341: fucose-1-phosphate guanylyltransferase activity ; GO:0048193: Golgi vesicle transport ; GO:0050201: fucokinase activity	map00051: Fructose and mannose metabolism ; map00520: Amino sugar and nucleotide sugar metabolism	0	89	571.237	369	332
Apaniculata22417_c1_seq18_len=3906	bifunctional fucokinase fucose pyrophosphorylase	3906	XP_011094013	GO:0005524: ATP binding ; GO:0005737: cytoplasm ; GO:0016310: phosphorylation ; GO:0030244: cellulose biosynthetic process ; GO:0042352: GDP-L-fucose salvage ; GO:0046872: metal ion binding ; GO:0047341: fucose-1-phosphate guanylyltransferase activity ; GO:0048193: Golgi vesicle transport ; GO:0050201: fucokinase activity	map00051: Fructose and mannose metabolism ; map00520: Amino sugar and nucleotide sugar metabolism	0	86	1068.53	712	619
Apaniculata22417_c1_seq2_len=4026	bifunctional fucokinase fucose pyrophosphorylase	4026	XP_011094013	GO:0005524: ATP binding ; GO:0005737: cytoplasm ; GO:0016310: phosphorylation ; GO:0030244: cellulose biosynthetic process ; GO:0042352: GDP-L-fucose salvage ; GO:0046872: metal ion binding ; GO:0047341: fucose-1-phosphate guanylyltransferase activity ; GO:0048193: Golgi vesicle transport ; GO:0050201: fucokinase activity	map00051: Fructose and mannose metabolism ; map00520: Amino sugar and nucleotide sugar metabolism	0	87	1135.55	755	657
Apaniculata22417_c1_seq38_len=3108	bifunctional fucokinase fucose pyrophosphorylase	3108	XP_011094013	GO:0005524: ATP binding ; GO:0005737: cytoplasm ; GO:0016310: phosphorylation ; GO:0030244: cellulose biosynthetic process ; GO:0042352: GDP-L-fucose salvage ; GO:0046872: metal ion binding ; GO:0047341: fucose-1-phosphate guanylyltransferase activity ; GO:0048193: Golgi vesicle transport ; GO:0050201: fucokinase activity	map00051: Fructose and mannose metabolism ; map00520: Amino sugar and nucleotide sugar metabolism	0	86	1068.53	712	619
Apaniculata27949_c0_seq1_len=1240	gdp-mannose dehydratase 1	1240	XP_006466926	GO:0008446: GDP-mannose 4,6-dehydratase activity ; GO:0019673: GDP-mannose metabolic process ; GO:0050662: coenzyme binding	map00051: Fructose and mannose metabolism ; map00520: Amino sugar and nucleotide sugar metabolism	0	97	688.723	343	336
Apaniculata31281_c0_seq1_len=700	mannose-1-phosphate guanylyltransferase 1	700	EYU19947	GO:0008928: mannose-1-phosphate guanylyltransferase (GDP) activity ; GO:0009058: biosynthetic process	map00051: Fructose and mannose metabolism ; map00520: Amino sugar and nucleotide sugar metabolism	5.8244e-127	98	372.859	205	202
Apaniculata30658_c0_seq1_len=1474	gdp-l-fucose synthase 2	1474	XP_011069818	GO:0005576: extracellular region ; GO:0005737: cytoplasm ; GO:0006857: oligopeptide transport ; GO:0016853: isomerase activity ; GO:0031012: extracellular matrix ; GO:0042351: 'de novo' GDP-L-fucose biosynthetic process ; GO:0050162: oxalate oxidase activity ; GO:0050577: GDP-L-fucose synthase activity ; GO:0050662: coenzyme binding ; GO:0055114: oxidation-reduction process	map00051: Fructose and mannose metabolism ; map00520: Amino sugar and nucleotide sugar metabolism ; map00630: Glyoxylate and dicarboxylate metabolism	0	95	592.808	317	304
Apaniculata25056_c1_seq1_len=743	galactinol synthase 4	743	Q9XGN4	GO:0005634: nucleus ; GO:0005737: cytoplasm ; GO:0006012: galactose metabolic process ; GO:0006979: response to oxidative stress ; GO:0010325: raffinose family oligosaccharide biosynthetic process ; GO:0046872: metal ion binding ; GO:0047216: inositol 3-alpha-galactosyltransferase activity ; GO:0052576: carbohydrate storage ; GO:0070417: cellular response to cold	map00052: Galactose metabolism	2.22114e-84	86	263.848	160	138
Apaniculata420741_c0_seq1_len=237	galactinol synthase	237	XP_002882112	GO:0005737: cytoplasm ; GO:0006012: galactose metabolic process ; GO:0009408: response to heat ; GO:0009409: response to cold ; GO:0009414: response to water deprivation ; GO:0009644: response to high light intensity ; GO:0009651: response to salt stress ; GO:0009737: response to abscisic acid ; GO:0016051: carbohydrate biosynthetic process ; GO:0042542: response to hydrogen peroxide ; GO:0046872…	map00052: Galactose metabolism	2.1697e-36	90	132.494	76	69
Apaniculata146659_c0_seq1_len=346	galactinol synthase	346	Q9XGN3	GO:0005737: cytoplasm ; GO:0006012: galactose metabolic process ; GO:0009408: response to heat ; GO:0009414: response to water deprivation ; GO:0009644: response to high light intensity ; GO:0009651: response to salt stress ; GO:0009737: response to abscisic acid ; GO:0010325: raffinose family oligosaccharide biosynthetic process ; GO:0015773: raffinose transport ; GO:0042542: response to hydroge…	map00052: Galactose metabolism	4.38849e-51	89	171.4	115	103
Apaniculata153597_c0_seq1_len=539	galactinol synthase	539	ACI62176	GO:0005737: cytoplasm ; GO:0006012: galactose metabolic process ; GO:0009409: response to cold ; GO:0046872: metal ion binding ; GO:0047216: inositol 3-alpha-galactosyltransferase activity	map00052: Galactose metabolism	8.72059e-67	83	215.698	162	136
Apaniculata21046_c0_seq3_len=260	galactinol synthase	260	KDO81602	GO:0005737: cytoplasm ; GO:0006012: galactose metabolic process ; GO:0009409: response to cold ; GO:0046872: metal ion binding ; GO:0047216: inositol 3-alpha-galactosyltransferase activity	map00052: Galactose metabolism	8.7802e-25	100	100.523	45	45
Apaniculata344492_c0_seq1_len=304	galactinol synthase 1	304	XP_008343193	GO:0005737: cytoplasm ; GO:0006012: galactose metabolic process ; GO:0009409: response to cold ; GO:0046872: metal ion binding ; GO:0047216: inositol 3-alpha-galactosyltransferase activity	map00052: Galactose metabolism	2.41813e-40	81	144.05	101	82
Apaniculata21173_c0_seq1_len=1041	galactinol synthase 2-like	1041	ACI62176	GO:0005737: cytoplasm ; GO:0006012: galactose metabolic process ; GO:0010325: raffinose family oligosaccharide biosynthetic process ; GO:0015773: raffinose transport ; GO:0046872: metal ion binding ; GO:0047216: inositol 3-alpha-galactosyltransferase activity ; GO:0070417: cellular response to cold	map00052: Galactose metabolism	2.45873e-73	94	162.54	84	79
Apaniculata23254_c0_seq1_len=1409	galactinol synthase	1409	XP_011071091	GO:0005737: cytoplasm ; GO:0006012: galactose metabolic process ; GO:0010325: raffinose family oligosaccharide biosynthetic process ; GO:0046872: metal ion binding ; GO:0047216: inositol 3-alpha-galactosyltransferase activity ; GO:0052576: carbohydrate storage ; GO:0070417: cellular response to cold	map00052: Galactose metabolism	0	92	571.237	340	315
Apaniculata23084_c1_seq6_len=418	probable galactinol--sucrose galactosyltransferase 6	418	XP_011078382	GO:0005975: carbohydrate metabolic process ; GO:0016787: hydrolase activity ; GO:0047268: galactinol-raffinose galactosyltransferase activity ; GO:0047274: galactinol-sucrose galactosyltransferase activity	map00052: Galactose metabolism	6.3429e-80	94	258.84	137	130
Apaniculata19042_c0_seq1_len=3402	stachyose synthase-like	3402	XP_011079533	GO:0005975: carbohydrate metabolic process ; GO:0047268: galactinol-raffinose galactosyltransferase activity ; GO:0047274: galactinol-sucrose galactosyltransferase activity	map00052: Galactose metabolism	0	90	1487.63	865	780
Apaniculata19042_c0_seq3_len=3426	stachyose synthase	3426	XP_011079533	GO:0005975: carbohydrate metabolic process ; GO:0047268: galactinol-raffinose galactosyltransferase activity ; GO:0047274: galactinol-sucrose galactosyltransferase activity	map00052: Galactose metabolism	0	90	1508.81	865	784
Apaniculata20429_c1_seq6_len=5305	stachyose synthase	5305	XP_011079533	GO:0005975: carbohydrate metabolic process ; GO:0047268: galactinol-raffinose galactosyltransferase activity ; GO:0047274: galactinol-sucrose galactosyltransferase activity	map00052: Galactose metabolism	0	90	1508.81	865	784
Apaniculata20880_c0_seq14_len=1487	probable galactinol--sucrose galactosyltransferase 1	1487	XP_011095611	GO:0005975: carbohydrate metabolic process ; GO:0047268: galactinol-raffinose galactosyltransferase activity ; GO:0047274: galactinol-sucrose galactosyltransferase activity	map00052: Galactose metabolism	0	89	625.165	372	333
Apaniculata27516_c0_seq1_len=2904	probable galactinol--sucrose galactosyltransferase 1	2904	XP_011095612	GO:0005975: carbohydrate metabolic process ; GO:0047268: galactinol-raffinose galactosyltransferase activity ; GO:0047274: galactinol-sucrose galactosyltransferase activity	map00052: Galactose metabolism	0	92	1370.53	755	701
Apaniculata5499_c0_seq1_len=779	stachyose synthase-like	779	XP_011079533	GO:0005975: carbohydrate metabolic process ; GO:0047268: galactinol-raffinose galactosyltransferase activity ; GO:0047274: galactinol-sucrose galactosyltransferase activity	map00052: Galactose metabolism	2.60614e-99	84	317.39	215	182
Apaniculata12059_c0_seq2_len=1517	probable galactinol--sucrose galactosyltransferase 6 isoform x2	1517	XP_011084110	GO:0005975: carbohydrate metabolic process ; GO:0047274: galactinol-sucrose galactosyltransferase activity	map00052: Galactose metabolism	0	88	730.709	438	388
Apaniculata16825_c0_seq5_len=3616	probable galactinol--sucrose galactosyltransferase 6 isoform x2	3616	XP_011078382	GO:0005975: carbohydrate metabolic process ; GO:0047274: galactinol-sucrose galactosyltransferase activity	map00052: Galactose metabolism	0	90	948.732	559	506
Apaniculata17906_c0_seq3_len=4680	probable galactinol--sucrose galactosyltransferase 6 isoform x2	4680	XP_011078382	GO:0005975: carbohydrate metabolic process ; GO:0047274: galactinol-sucrose galactosyltransferase activity	map00052: Galactose metabolism	0	90	948.347	559	506
Apaniculata20880_c0_seq22_len=991	probable galactinol--sucrose galactosyltransferase 1	991	XP_011095611	GO:0005975: carbohydrate metabolic process ; GO:0047274: galactinol-sucrose galactosyltransferase activity	map00052: Galactose metabolism	3.70164e-171	89	503.827	295	265
Apaniculata21046_c0_seq1_len=693	galactinol synthase 2	693	AEQ54920	GO:0008152: metabolic process ; GO:0047216: inositol 3-alpha-galactosyltransferase activity	map00052: Galactose metabolism	1.6015e-88	94	273.478	156	148
Apaniculata21046_c0_seq2_len=1012	galactinol synthase 2	1012	AEQ54920	GO:0008152: metabolic process ; GO:0047216: inositol 3-alpha-galactosyltransferase activity	map00052: Galactose metabolism	3.01003e-85	94	269.24	154	146
Apaniculata214325_c0_seq1_len=369	galactinol synthase	369	XP_011023828	GO:0008152: metabolic process ; GO:0047216: inositol 3-alpha-galactosyltransferase activity	map00052: Galactose metabolism	1.509e-18	83	85.1149	79	66
Apaniculata26528_c0_seq1_len=669	galactinol synthase 1-like	669	EYU22497	GO:0008152: metabolic process ; GO:0047216: inositol 3-alpha-galactosyltransferase activity	map00052: Galactose metabolism	6.95632e-93	92	284.263	156	144
Apaniculata11324_c0_seq2_len=246	galactinol--sucrose galactosyltransferase	246	XP_010033309	GO:0008152: metabolic process ; GO:0047268: galactinol-raffinose galactosyltransferase activity	map00052: Galactose metabolism	1.36804e-22	93	97.4413	47	44
Apaniculata13020_c0_seq1_len=1759	probable galactinol--sucrose galactosyltransferase 2	1759	XP_011086292	GO:0008152: metabolic process ; GO:0047268: galactinol-raffinose galactosyltransferase activity	map00052: Galactose metabolism	0	86	812.372	522	449
Apaniculata11324_c0_seq1_len=1092	galactinol--sucrose galactosyltransferase	1092	EYU44779	GO:0008152: metabolic process ; GO:0047274: galactinol-sucrose galactosyltransferase activity	map00052: Galactose metabolism	0	92	655.596	364	338
Apaniculata16414_c0_seq2_len=3580	galactinol--sucrose galactosyltransferase	3580	XP_011098436	GO:0008152: metabolic process ; GO:0047274: galactinol-sucrose galactosyltransferase activity	map00052: Galactose metabolism	0	89	1286.94	785	699
Apaniculata4719_c0_seq1_len=2687	galactinol--sucrose galactosyltransferase	2687	XP_011098436	GO:0008152: metabolic process ; GO:0047274: galactinol-sucrose galactosyltransferase activity	map00052: Galactose metabolism	0	89	1285.78	785	699
Apaniculata4770_c0_seq1_len=1116	raffinose synthase family protein	1116	EYU34733	GO:0008152: metabolic process ; GO:0047274: galactinol-sucrose galactosyltransferase activity	map00052: Galactose metabolism	8.74838e-130	84	290.812	188	158
Apaniculata7105_c0_seq2_len=3305	probable glucan -alpha-glucosidase	3305	XP_011099673	GO:0004558: alpha-1,4-glucosidase activity ; GO:0005783: endoplasmic reticulum ; GO:0009507: chloroplast ; GO:0009826: unidimensional cell growth ; GO:0030244: cellulose biosynthetic process ; GO:0030246: carbohydrate binding ; GO:0032450: maltose alpha-glucosidase activity ; GO:0042742: defense response to bacterium ; GO:0048193: Golgi vesicle transport	map00052: Galactose metabolism ; map00500: Starch and sucrose metabolism	0	88	1597.79	953	848
Apaniculata25867_c0_seq1_len=3463	heteroglycan glucosidase 1 isoform 1	3463	XP_011075207	GO:0004558: alpha-1,4-glucosidase activity ; GO:0005975: carbohydrate metabolic process ; GO:0009507: chloroplast ; GO:0030246: carbohydrate binding ; GO:0032450: maltose alpha-glucosidase activity	map00052: Galactose metabolism ; map00500: Starch and sucrose metabolism	0	89	1733.38	1034	930
Apaniculata26295_c0_seq1_len=3201	alpha-xylosidase 1-like	3201	XP_011070813	GO:0004558: alpha-1,4-glucosidase activity ; GO:0005975: carbohydrate metabolic process ; GO:0030246: carbohydrate binding ; GO:0032450: maltose alpha-glucosidase activity	map00052: Galactose metabolism ; map00500: Starch and sucrose metabolism	0	87	1506.89	904	788
Apaniculata31310_c0_seq1_len=1079	probable glucan -alpha-glucosidase	1079	XP_011099673	GO:0004558: alpha-1,4-glucosidase activity ; GO:0005975: carbohydrate metabolic process ; GO:0030246: carbohydrate binding ; GO:0032450: maltose alpha-glucosidase activity	map00052: Galactose metabolism ; map00500: Starch and sucrose metabolism	3.88266e-168	89	502.286	303	272
Apaniculata31414_c0_seq1_len=997	probable glucan -alpha-glucosidase	997	XP_011099673	GO:0004558: alpha-1,4-glucosidase activity ; GO:0005975: carbohydrate metabolic process ; GO:0030246: carbohydrate binding ; GO:0032450: maltose alpha-glucosidase activity	map00052: Galactose metabolism ; map00500: Starch and sucrose metabolism	0	96	625.165	332	320
Apaniculata43343_c0_seq1_len=985	alpha-xylosidase 1-like	985	XP_011076922	GO:0004558: alpha-1,4-glucosidase activity ; GO:0005975: carbohydrate metabolic process ; GO:0030246: carbohydrate binding ; GO:0032450: maltose alpha-glucosidase activity	map00052: Galactose metabolism ; map00500: Starch and sucrose metabolism	5.05701e-149	87	452.981	303	266
Apaniculata46952_c0_seq1_len=1498	alpha-xylosidase 1-like	1498	XP_011076922	GO:0004558: alpha-1,4-glucosidase activity ; GO:0005975: carbohydrate metabolic process ; GO:0030246: carbohydrate binding ; GO:0032450: maltose alpha-glucosidase activity	map00052: Galactose metabolism ; map00500: Starch and sucrose metabolism	0	92	927.161	501	465
Apaniculata61017_c0_seq1_len=423	alpha-xylosidase 1	423	XP_011070813	GO:0004558: alpha-1,4-glucosidase activity ; GO:0005975: carbohydrate metabolic process ; GO:0030246: carbohydrate binding ; GO:0032450: maltose alpha-glucosidase activity	map00052: Galactose metabolism ; map00500: Starch and sucrose metabolism	1.3597e-29	88	120.553	71	63
Apaniculata11060_c0_seq2_len=2179	beta- insoluble isoenzyme 1-like	2179	XP_011077846	GO:0004564: beta-fructofuranosidase activity ; GO:0005975: carbohydrate metabolic process	map00052: Galactose metabolism ; map00500: Starch and sucrose metabolism	0	81	817.379	594	487
Apaniculata103744_c0_seq1_len=344	alkaline neutral invertase cinv2-like	344	XP_011083552	GO:0004564: beta-fructofuranosidase activity ; GO:0008152: metabolic process ; GO:0033926: glycopeptide alpha-N-acetylgalactosaminidase activity	map00052: Galactose metabolism ; map00500: Starch and sucrose metabolism	3.38821e-54	76	185.267	142	109
Apaniculata141212_c0_seq1_len=838	alkaline neutral invertase cinv2-like	838	XP_011088508	GO:0004564: beta-fructofuranosidase activity ; GO:0008152: metabolic process ; GO:0033926: glycopeptide alpha-N-acetylgalactosaminidase activity	map00052: Galactose metabolism ; map00500: Starch and sucrose metabolism	3.85834e-74	82	245.358	165	136
Apaniculata7007_c0_seq2_len=1732	beta- insoluble isoenzyme 1-like isoform x1	1732	XP_011077846	GO:0004575: sucrose alpha-glucosidase activity ; GO:0005576: extracellular region ; GO:0005618: cell wall ; GO:0005975: carbohydrate metabolic process	map00052: Galactose metabolism ; map00500: Starch and sucrose metabolism	0	88	735.717	485	427
Apaniculata9725_c0_seq2_len=1893	beta- insoluble isoenzyme 1-like isoform x1	1893	XP_011094300	GO:0004575: sucrose alpha-glucosidase activity ; GO:0005576: extracellular region ; GO:0005618: cell wall ; GO:0005975: carbohydrate metabolic process	map00052: Galactose metabolism ; map00500: Starch and sucrose metabolism	0	84	861.292	569	479
Apaniculata16718_c0_seq3_len=2980	neutral invertase	2980	XP_011071359	GO:0004575: sucrose alpha-glucosidase activity ; GO:0005739: mitochondrion ; GO:0009507: chloroplast ; GO:0009693: ethylene biosynthetic process ; GO:0010029: regulation of seed germination ; GO:0033926: glycopeptide alpha-N-acetylgalactosaminidase activity ; GO:0048510: regulation of timing of transition from vegetative to reproductive phase	map00052: Galactose metabolism ; map00500: Starch and sucrose metabolism	0	87	878.626	549	483
Apaniculata16718_c0_seq2_len=1831	neutral invertase	1831	XP_011071359	GO:0004575: sucrose alpha-glucosidase activity ; GO:0005739: mitochondrion ; GO:0009693: ethylene biosynthetic process ; GO:0010029: regulation of seed germination ; GO:0033926: glycopeptide alpha-N-acetylgalactosaminidase activity ; GO:0048510: regulation of timing of transition from vegetative to reproductive phase	map00052: Galactose metabolism ; map00500: Starch and sucrose metabolism	1.00479e-175	98	442.965	236	232
Apaniculata16718_c0_seq4_len=897	neutral invertase	897	KDO72045	GO:0004575: sucrose alpha-glucosidase activity ; GO:0005739: mitochondrion ; GO:0009693: ethylene biosynthetic process ; GO:0010029: regulation of seed germination ; GO:0033926: glycopeptide alpha-N-acetylgalactosaminidase activity ; GO:0048510: regulation of timing of transition from vegetative to reproductive phase	map00052: Galactose metabolism ; map00500: Starch and sucrose metabolism	2.9758e-47	85	162.925	98	84
Apaniculata16718_c0_seq5_len=1757	neutral invertase	1757	XP_011071359	GO:0004575: sucrose alpha-glucosidase activity ; GO:0005739: mitochondrion ; GO:0009693: ethylene biosynthetic process ; GO:0010029: regulation of seed germination ; GO:0033926: glycopeptide alpha-N-acetylgalactosaminidase activity ; GO:0048510: regulation of timing of transition from vegetative to reproductive phase	map00052: Galactose metabolism ; map00500: Starch and sucrose metabolism	0	96	637.876	342	331
Apaniculata275995_c0_seq1_len=211	alkaline neutral invertase cinv2-like	211	XP_011087506	GO:0004575: sucrose alpha-glucosidase activity ; GO:0005739: mitochondrion ; GO:0009693: ethylene biosynthetic process ; GO:0010029: regulation of seed germination ; GO:0033926: glycopeptide alpha-N-acetylgalactosaminidase activity ; GO:0048510: regulation of timing of transition from vegetative to reproductive phase	map00052: Galactose metabolism ; map00500: Starch and sucrose metabolism	1.26563e-24	97	102.449	48	47
Apaniculata10779_c0_seq1_len=542	vacuolar invertase	542	XP_011101120	GO:0004575: sucrose alpha-glucosidase activity ; GO:0005773: vacuole ; GO:0005985: sucrose metabolic process	map00052: Galactose metabolism ; map00500: Starch and sucrose metabolism	2.48209e-38	84	145.206	92	78
Apaniculata15552_c0_seq2_len=2196	vacuolar invertase	2196	XP_011076337	GO:0004575: sucrose alpha-glucosidase activity ; GO:0005773: vacuole ; GO:0005985: sucrose metabolic process	map00052: Galactose metabolism ; map00500: Starch and sucrose metabolism	0	84	958.362	646	546
Apaniculata127242_c0_seq1_len=468	alkaline neutral invertase cinv2-like	468	XP_011088508	GO:0004575: sucrose alpha-glucosidase activity ; GO:0005829: cytosol ; GO:0008152: metabolic process ; GO:0009507: chloroplast ; GO:0033926: glycopeptide alpha-N-acetylgalactosaminidase activity	map00052: Galactose metabolism ; map00500: Starch and sucrose metabolism	1.18884e-108	99	329.717	156	155
Apaniculata153984_c0_seq1_len=955	alkaline neutral invertase cinv2-like	955	XP_011088508	GO:0004575: sucrose alpha-glucosidase activity ; GO:0005829: cytosol ; GO:0008152: metabolic process ; GO:0009507: chloroplast ; GO:0033926: glycopeptide alpha-N-acetylgalactosaminidase activity	map00052: Galactose metabolism ; map00500: Starch and sucrose metabolism	0	98	649.432	317	313
Apaniculata127862_c0_seq1_len=433	alkaline neutral invertase cinv2-like	433	XP_006434591	GO:0004575: sucrose alpha-glucosidase activity ; GO:0005829: cytosol ; GO:0008152: metabolic process ; GO:0033926: glycopeptide alpha-N-acetylgalactosaminidase activity	map00052: Galactose metabolism ; map00500: Starch and sucrose metabolism	5.41718e-38	95	133.265	86	82
Apaniculata68222_c0_seq1_len=603	alkaline neutral invertase cinv2-like	603	XP_011083552	GO:0004575: sucrose alpha-glucosidase activity ; GO:0005829: cytosol ; GO:0008152: metabolic process ; GO:0033926: glycopeptide alpha-N-acetylgalactosaminidase activity	map00052: Galactose metabolism ; map00500: Starch and sucrose metabolism	2.42461e-72	95	237.269	133	127
Apaniculata84431_c0_seq1_len=636	alkaline neutral invertase cinv2-like	636	EYU38812	GO:0004575: sucrose alpha-glucosidase activity ; GO:0005829: cytosol ; GO:0008152: metabolic process ; GO:0033926: glycopeptide alpha-N-acetylgalactosaminidase activity	map00052: Galactose metabolism ; map00500: Starch and sucrose metabolism	1.79252e-144	98	420.624	211	207
Apaniculata15552_c0_seq1_len=1612	vacuolar invertase	1612	AFV59228	GO:0004575: sucrose alpha-glucosidase activity ; GO:0005975: carbohydrate metabolic process	map00052: Galactose metabolism ; map00500: Starch and sucrose metabolism	0	83	726.087	468	391
Apaniculata9725_c0_seq1_len=666	beta- insoluble isoenzyme 1-like	666	EYU35516	GO:0004575: sucrose alpha-glucosidase activity ; GO:0005975: carbohydrate metabolic process	map00052: Galactose metabolism ; map00500: Starch and sucrose metabolism	1.72969e-80	85	260.381	182	156
Apaniculata31443_c0_seq1_len=2631	alkaline neutral invertase cinv2-like isoform x3	2631	EYU36087	GO:0004575: sucrose alpha-glucosidase activity ; GO:0005982: starch metabolic process ; GO:0005987: sucrose catabolic process ; GO:0009507: chloroplast ; GO:0033926: glycopeptide alpha-N-acetylgalactosaminidase activity ; GO:0048825: cotyledon development	map00052: Galactose metabolism ; map00500: Starch and sucrose metabolism	0	87	1030.39	634	554
Apaniculata10375_c0_seq1_len=772	neutral alkaline invertase	772	XP_011096585	GO:0004575: sucrose alpha-glucosidase activity ; GO:0008152: metabolic process ; GO:0033926: glycopeptide alpha-N-acetylgalactosaminidase activity	map00052: Galactose metabolism ; map00500: Starch and sucrose metabolism	4.47387e-93	95	293.893	162	155
Apaniculata10632_c0_seq2_len=784	alkaline neutral invertase cinv2	784	XP_006434591	GO:0004575: sucrose alpha-glucosidase activity ; GO:0008152: metabolic process ; GO:0033926: glycopeptide alpha-N-acetylgalactosaminidase activity	map00052: Galactose metabolism ; map00500: Starch and sucrose metabolism	3.22788e-61	93	197.208	108	101
Apaniculata106643_c0_seq1_len=505	alkaline neutral invertase cinv2-like	505	ABF50708	GO:0004575: sucrose alpha-glucosidase activity ; GO:0008152: metabolic process ; GO:0033926: glycopeptide alpha-N-acetylgalactosaminidase activity	map00052: Galactose metabolism ; map00500: Starch and sucrose metabolism	1.39998e-62	97	202.216	105	102
Apaniculata15740_c0_seq1_len=1010	alkaline neutral invertase cinv2	1010	XP_006434591	GO:0004575: sucrose alpha-glucosidase activity ; GO:0008152: metabolic process ; GO:0033926: glycopeptide alpha-N-acetylgalactosaminidase activity	map00052: Galactose metabolism ; map00500: Starch and sucrose metabolism	3.20954e-60	93	197.208	108	101
Apaniculata169513_c0_seq1_len=1055	alkaline neutral invertase cinv2	1055	XP_011087506	GO:0004575: sucrose alpha-glucosidase activity ; GO:0008152: metabolic process ; GO:0033926: glycopeptide alpha-N-acetylgalactosaminidase activity	map00052: Galactose metabolism ; map00500: Starch and sucrose metabolism	4.45876e-131	96	264.618	132	127
Apaniculata19033_c0_seq21_len=2378	alkaline neutral invertase cinv2-like	2378	XP_011096585	GO:0004575: sucrose alpha-glucosidase activity ; GO:0008152: metabolic process ; GO:0033926: glycopeptide alpha-N-acetylgalactosaminidase activity	map00052: Galactose metabolism ; map00500: Starch and sucrose metabolism	0	92	902.508	495	456
Apaniculata19971_c0_seq3_len=2098	alkaline neutral invertase cinv2-like	2098	ADF27782	GO:0004575: sucrose alpha-glucosidase activity ; GO:0008152: metabolic process ; GO:0033926: glycopeptide alpha-N-acetylgalactosaminidase activity	map00052: Galactose metabolism ; map00500: Starch and sucrose metabolism	0	93	1068.91	565	529
Apaniculata19971_c0_seq5_len=2183	alkaline neutral invertase cinv2-like	2183	ADF27782	GO:0004575: sucrose alpha-glucosidase activity ; GO:0008152: metabolic process ; GO:0033926: glycopeptide alpha-N-acetylgalactosaminidase activity	map00052: Galactose metabolism ; map00500: Starch and sucrose metabolism	0	96	574.318	282	273
Apaniculata21752_c0_seq13_len=2927	alkaline neutral invertase cinv2	2927	KDP46923	GO:0004575: sucrose alpha-glucosidase activity ; GO:0008152: metabolic process ; GO:0033926: glycopeptide alpha-N-acetylgalactosaminidase activity	map00052: Galactose metabolism ; map00500: Starch and sucrose metabolism	0	96	865.914	446	429
Apaniculata21752_c0_seq15_len=3589	alkaline neutral invertase cinv2	3589	KDP46923	GO:0004575: sucrose alpha-glucosidase activity ; GO:0008152: metabolic process ; GO:0033926: glycopeptide alpha-N-acetylgalactosaminidase activity	map00052: Galactose metabolism ; map00500: Starch and sucrose metabolism	0	93	671.003	355	332
Apaniculata21752_c0_seq2_len=2699	alkaline neutral invertase cinv2	2699	XP_011096585	GO:0004575: sucrose alpha-glucosidase activity ; GO:0008152: metabolic process ; GO:0033926: glycopeptide alpha-N-acetylgalactosaminidase activity	map00052: Galactose metabolism ; map00500: Starch and sucrose metabolism	0	95	1098.96	569	545
Apaniculata21752_c0_seq5_len=3361	alkaline neutral invertase cinv2-like	3361	XP_011096585	GO:0004575: sucrose alpha-glucosidase activity ; GO:0008152: metabolic process ; GO:0033926: glycopeptide alpha-N-acetylgalactosaminidase activity	map00052: Galactose metabolism ; map00500: Starch and sucrose metabolism	0	92	902.508	495	456
Apaniculata29009_c0_seq1_len=2573	alkaline neutral invertase cinv2	2573	XP_011087506	GO:0004575: sucrose alpha-glucosidase activity ; GO:0008152: metabolic process ; GO:0033926: glycopeptide alpha-N-acetylgalactosaminidase activity	map00052: Galactose metabolism ; map00500: Starch and sucrose metabolism	0	86	1052.74	676	585
Apaniculata33617_c0_seq1_len=293	alkaline neutral invertase cinv2-like	293	KDO83876	GO:0004575: sucrose alpha-glucosidase activity ; GO:0008152: metabolic process ; GO:0033926: glycopeptide alpha-N-acetylgalactosaminidase activity	map00052: Galactose metabolism ; map00500: Starch and sucrose metabolism	1.1866e-64	100	205.682	97	97
Apaniculata370382_c0_seq1_len=307	alkaline neutral invertase cinv1	307	XP_011023805	GO:0004575: sucrose alpha-glucosidase activity ; GO:0008152: metabolic process ; GO:0033926: glycopeptide alpha-N-acetylgalactosaminidase activity	map00052: Galactose metabolism ; map00500: Starch and sucrose metabolism	2.73448e-61	94	205.297	101	95
Apaniculata38616_c0_seq1_len=505	alkaline neutral invertase cinv2-like	505	XP_006434592	GO:0004575: sucrose alpha-glucosidase activity ; GO:0008152: metabolic process ; GO:0033926: glycopeptide alpha-N-acetylgalactosaminidase activity	map00052: Galactose metabolism ; map00500: Starch and sucrose metabolism	5.88637e-114	98	337.421	168	165
Apaniculata572291_c0_seq1_len=245	alkaline neutral invertase cinv2-like	245	EYU38407	GO:0004575: sucrose alpha-glucosidase activity ; GO:0008152: metabolic process ; GO:0033926: glycopeptide alpha-N-acetylgalactosaminidase activity	map00052: Galactose metabolism ; map00500: Starch and sucrose metabolism	3.47366e-51	98	176.792	81	80
Apaniculata68680_c0_seq1_len=210	alkaline neutral invertase cinv2-like	210	KJB14406	GO:0004575: sucrose alpha-glucosidase activity ; GO:0008152: metabolic process ; GO:0033926: glycopeptide alpha-N-acetylgalactosaminidase activity	map00052: Galactose metabolism ; map00500: Starch and sucrose metabolism	3.3595e-41	97	147.517	70	68
Apaniculata22042_c0_seq44_len=2928	beta-galactosidase 17	2928	XP_011072527	GO:0004565: beta-galactosidase activity ; GO:0005488: binding ; GO:0005576: extracellular region ; GO:0044249: cellular biosynthetic process ; GO:0044699: single-organism process ; GO:0045491: xylan metabolic process	map00052: Galactose metabolism ; map00511: Other glycan degradation ; map00531: Glycosaminoglycan degradation ; map00600: Sphingolipid metabolism ; map00604: Glycosphingolipid biosynthesis - ganglio series	0	86	959.518	629	541
Apaniculata22550_c0_seq32_len=3042	beta-galactosidase 17 isoform x1	3042	EYU21368	GO:0004565: beta-galactosidase activity ; GO:0005488: binding ; GO:0005576: extracellular region ; GO:0044249: cellular biosynthetic process ; GO:0044699: single-organism process ; GO:0045491: xylan metabolic process	map00052: Galactose metabolism ; map00511: Other glycan degradation ; map00531: Glycosaminoglycan degradation ; map00600: Sphingolipid metabolism ; map00604: Glycosphingolipid biosynthesis - ganglio series	0	85	611.683	389	331
Apaniculata22042_c0_seq47_len=1883	beta-galactosidase 17 isoform x1	1883	XP_011072527	GO:0004565: beta-galactosidase activity ; GO:0005488: binding ; GO:0010228: vegetative to reproductive phase transition of meristem ; GO:0010413: glucuronoxylan metabolic process ; GO:0016926: protein desumoylation ; GO:0045492: xylan biosynthetic process ; GO:0048046: apoplast ; GO:0050665: hydrogen peroxide biosynthetic process	map00052: Galactose metabolism ; map00511: Other glycan degradation ; map00531: Glycosaminoglycan degradation ; map00600: Sphingolipid metabolism ; map00604: Glycosphingolipid biosynthesis - ganglio series	0	86	435.647	288	250
Apaniculata29957_c0_seq1_len=560	beta-galactosidase 1-like	560	XP_011093727	GO:0004565: beta-galactosidase activity ; GO:0005576: extracellular region ; GO:0005618: cell wall ; GO:0005975: carbohydrate metabolic process ; GO:0030246: carbohydrate binding	map00052: Galactose metabolism ; map00511: Other glycan degradation ; map00531: Glycosaminoglycan degradation ; map00600: Sphingolipid metabolism ; map00604: Glycosphingolipid biosynthesis - ganglio series	1.0595e-63	84	216.468	138	116
Apaniculata44167_c0_seq1_len=1924	beta-galactosidase 10	1924	XP_011072090	GO:0004565: beta-galactosidase activity ; GO:0005576: extracellular region ; GO:0005618: cell wall ; GO:0005975: carbohydrate metabolic process ; GO:0030246: carbohydrate binding	map00052: Galactose metabolism ; map00511: Other glycan degradation ; map00531: Glycosaminoglycan degradation ; map00600: Sphingolipid metabolism ; map00604: Glycosphingolipid biosynthesis - ganglio series	0	85	845.884	538	461
Apaniculata10935_c0_seq1_len=2179	beta-galactosidase 9-like	2179	XP_011101986	GO:0004565: beta-galactosidase activity ; GO:0005576: extracellular region ; GO:0005773: vacuole ; GO:0005975: carbohydrate metabolic process ; GO:0030246: carbohydrate binding	map00052: Galactose metabolism ; map00511: Other glycan degradation ; map00531: Glycosaminoglycan degradation ; map00600: Sphingolipid metabolism ; map00604: Glycosphingolipid biosynthesis - ganglio series	0	86	692.575	444	384
Apaniculata1929_c0_seq2_len=1977	beta-galactosidase 16-like	1977	XP_011069386	GO:0004565: beta-galactosidase activity ; GO:0005576: extracellular region ; GO:0005975: carbohydrate metabolic process ; GO:0030246: carbohydrate binding	map00052: Galactose metabolism ; map00511: Other glycan degradation ; map00531: Glycosaminoglycan degradation ; map00600: Sphingolipid metabolism ; map00604: Glycosphingolipid biosynthesis - ganglio series	0	78	678.707	485	380
Apaniculata22042_c0_seq23_len=4229	beta-galactosidase 17 isoform x1	4229	XP_011072528	GO:0004565: beta-galactosidase activity ; GO:0005576: extracellular region ; GO:0044249: cellular biosynthetic process ; GO:0044699: single-organism process ; GO:0045491: xylan metabolic process	map00052: Galactose metabolism ; map00511: Other glycan degradation ; map00531: Glycosaminoglycan degradation ; map00600: Sphingolipid metabolism ; map00604: Glycosphingolipid biosynthesis - ganglio series	0	87	729.939	454	395
Apaniculata22042_c0_seq24_len=4459	beta-galactosidase 17 isoform x1	4459	XP_011072528	GO:0004565: beta-galactosidase activity ; GO:0005576: extracellular region ; GO:0044249: cellular biosynthetic process ; GO:0044699: single-organism process ; GO:0045491: xylan metabolic process	map00052: Galactose metabolism ; map00511: Other glycan degradation ; map00531: Glycosaminoglycan degradation ; map00600: Sphingolipid metabolism ; map00604: Glycosphingolipid biosynthesis - ganglio series	0	85	623.239	398	342
Apaniculata22042_c0_seq48_len=2271	beta-galactosidase 17 isoform x1	2271	XP_011072527	GO:0004565: beta-galactosidase activity ; GO:0005576: extracellular region ; GO:0044249: cellular biosynthetic process ; GO:0044699: single-organism process ; GO:0045491: xylan metabolic process	map00052: Galactose metabolism ; map00511: Other glycan degradation ; map00531: Glycosaminoglycan degradation ; map00600: Sphingolipid metabolism ; map00604: Glycosphingolipid biosynthesis - ganglio series	0	82	815.453	558	462
Apaniculata22550_c0_seq17_len=3240	beta-galactosidase 17 isoform x1	3240	XP_011072528	GO:0004565: beta-galactosidase activity ; GO:0005576: extracellular region ; GO:0044249: cellular biosynthetic process ; GO:0044699: single-organism process ; GO:0045491: xylan metabolic process	map00052: Galactose metabolism ; map00511: Other glycan degradation ; map00531: Glycosaminoglycan degradation ; map00600: Sphingolipid metabolism ; map00604: Glycosphingolipid biosynthesis - ganglio series	0	85	803.512	518	441
Apaniculata22550_c0_seq27_len=3696	beta-galactosidase 17-like	3696	XP_011072527	GO:0004565: beta-galactosidase activity ; GO:0005576: extracellular region ; GO:0044249: cellular biosynthetic process ; GO:0044699: single-organism process ; GO:0045491: xylan metabolic process	map00052: Galactose metabolism ; map00511: Other glycan degradation ; map00531: Glycosaminoglycan degradation ; map00600: Sphingolipid metabolism ; map00604: Glycosphingolipid biosynthesis - ganglio series	0	88	402.519	242	214
Apaniculata22550_c0_seq39_len=3926	beta-galactosidase 17-like	3926	XP_011072527	GO:0004565: beta-galactosidase activity ; GO:0005576: extracellular region ; GO:0044249: cellular biosynthetic process ; GO:0044699: single-organism process ; GO:0045491: xylan metabolic process	map00052: Galactose metabolism ; map00511: Other glycan degradation ; map00531: Glycosaminoglycan degradation ; map00600: Sphingolipid metabolism ; map00604: Glycosphingolipid biosynthesis - ganglio series	0	88	403.29	242	214
Apaniculata22550_c0_seq42_len=2258	beta-galactosidase 17 isoform x1	2258	XP_011072527	GO:0004565: beta-galactosidase activity ; GO:0005576: extracellular region ; GO:0044249: cellular biosynthetic process ; GO:0044699: single-organism process ; GO:0045491: xylan metabolic process	map00052: Galactose metabolism ; map00511: Other glycan degradation ; map00531: Glycosaminoglycan degradation ; map00600: Sphingolipid metabolism ; map00604: Glycosphingolipid biosynthesis - ganglio series	0	80	844.343	579	465
Apaniculata22550_c0_seq5_len=2543	beta-galactosidase 17-like	2543	XP_011072527	GO:0004565: beta-galactosidase activity ; GO:0005576: extracellular region ; GO:0044249: cellular biosynthetic process ; GO:0044699: single-organism process ; GO:0045491: xylan metabolic process	map00052: Galactose metabolism ; map00511: Other glycan degradation ; map00531: Glycosaminoglycan degradation ; map00600: Sphingolipid metabolism ; map00604: Glycosphingolipid biosynthesis - ganglio series	0	88	403.29	242	214
Apaniculata22550_c0_seq7_len=3560	beta-galactosidase 17 isoform x1	3560	XP_011072528	GO:0004565: beta-galactosidase activity ; GO:0005576: extracellular region ; GO:0044249: cellular biosynthetic process ; GO:0044699: single-organism process ; GO:0045491: xylan metabolic process	map00052: Galactose metabolism ; map00511: Other glycan degradation ; map00531: Glycosaminoglycan degradation ; map00600: Sphingolipid metabolism ; map00604: Glycosphingolipid biosynthesis - ganglio series	0	83	696.812	462	388
Apaniculata7470_c0_seq1_len=685	beta-galactosidase 16	685	EYU31765	GO:0004565: beta-galactosidase activity ; GO:0005618: cell wall ; GO:0005975: carbohydrate metabolic process ; GO:0009827: plant-type cell wall modification ; GO:0030246: carbohydrate binding ; GO:0048046: apoplast ; GO:0048354: mucilage biosynthetic process involved in seed coat development	map00052: Galactose metabolism ; map00511: Other glycan degradation ; map00531: Glycosaminoglycan degradation ; map00600: Sphingolipid metabolism ; map00604: Glycosphingolipid biosynthesis - ganglio series	2.11089e-118	92	364.77	202	186
Apaniculata7470_c0_seq2_len=530	beta-galactosidase 16	530	XP_010243519	GO:0004565: beta-galactosidase activity ; GO:0005618: cell wall ; GO:0005975: carbohydrate metabolic process ; GO:0009827: plant-type cell wall modification ; GO:0030246: carbohydrate binding ; GO:0048046: apoplast ; GO:0048354: mucilage biosynthetic process involved in seed coat development	map00052: Galactose metabolism ; map00511: Other glycan degradation ; map00531: Glycosaminoglycan degradation ; map00600: Sphingolipid metabolism ; map00604: Glycosphingolipid biosynthesis - ganglio series	2.50091e-78	92	256.914	139	129
Apaniculata15646_c0_seq3_len=1033	beta-galactosidase 8	1033	XP_011089316	GO:0004565: beta-galactosidase activity ; GO:0005618: cell wall ; GO:0005975: carbohydrate metabolic process ; GO:0030246: carbohydrate binding ; GO:0048046: apoplast	map00052: Galactose metabolism ; map00511: Other glycan degradation ; map00531: Glycosaminoglycan degradation ; map00600: Sphingolipid metabolism ; map00604: Glycosphingolipid biosynthesis - ganglio series	2.40947e-126	82	391.349	252	209
Apaniculata7175_c0_seq1_len=3126	beta-galactosidase 8	3126	XP_011089316	GO:0004565: beta-galactosidase activity ; GO:0005618: cell wall ; GO:0005975: carbohydrate metabolic process ; GO:0030246: carbohydrate binding ; GO:0048046: apoplast	map00052: Galactose metabolism ; map00511: Other glycan degradation ; map00531: Glycosaminoglycan degradation ; map00600: Sphingolipid metabolism ; map00604: Glycosphingolipid biosynthesis - ganglio series	0	89	1397.88	830	739
Apaniculata7578_c0_seq1_len=567	beta-galactosidase 8	567	XP_011089892	GO:0004565: beta-galactosidase activity ; GO:0005618: cell wall ; GO:0005975: carbohydrate metabolic process ; GO:0030246: carbohydrate binding ; GO:0048046: apoplast	map00052: Galactose metabolism ; map00511: Other glycan degradation ; map00531: Glycosaminoglycan degradation ; map00600: Sphingolipid metabolism ; map00604: Glycosphingolipid biosynthesis - ganglio series	1.32133e-112	92	345.125	185	172
Apaniculata10935_c0_seq3_len=3108	beta-galactosidase 9	3108	XP_011101986	GO:0004565: beta-galactosidase activity ; GO:0005774: vacuolar membrane ; GO:0005975: carbohydrate metabolic process ; GO:0009505: plant-type cell wall ; GO:0030246: carbohydrate binding ; GO:0048046: apoplast	map00052: Galactose metabolism ; map00511: Other glycan degradation ; map00531: Glycosaminoglycan degradation ; map00600: Sphingolipid metabolism ; map00604: Glycosphingolipid biosynthesis - ganglio series	0	88	1131.7	682	601
Apaniculata16895_c2_seq2_len=3077	beta-galactosidase-like isoform x1	3077	XP_011093727	GO:0004565: beta-galactosidase activity ; GO:0005975: carbohydrate metabolic process	map00052: Galactose metabolism ; map00511: Other glycan degradation ; map00531: Glycosaminoglycan degradation ; map00600: Sphingolipid metabolism ; map00604: Glycosphingolipid biosynthesis - ganglio series	0	95	672.159	343	327
Apaniculata16895_c2_seq4_len=3010	beta-galactosidase-like isoform x2	3010	XP_011077976	GO:0004565: beta-galactosidase activity ; GO:0005975: carbohydrate metabolic process	map00052: Galactose metabolism ; map00511: Other glycan degradation ; map00531: Glycosaminoglycan degradation ; map00600: Sphingolipid metabolism ; map00604: Glycosphingolipid biosynthesis - ganglio series	0	91	981.86	548	499
Apaniculata19501_c0_seq1_len=913	beta-galactosidase-like	913	EYU45189	GO:0004565: beta-galactosidase activity ; GO:0005975: carbohydrate metabolic process	map00052: Galactose metabolism ; map00511: Other glycan degradation ; map00531: Glycosaminoglycan degradation ; map00600: Sphingolipid metabolism ; map00604: Glycosphingolipid biosynthesis - ganglio series	6.71923e-139	94	414.846	221	208
Apaniculata22689_c0_seq12_len=1630	beta-galactosidase-like isoform x2	1630	XP_011093727	GO:0004565: beta-galactosidase activity ; GO:0005975: carbohydrate metabolic process	map00052: Galactose metabolism ; map00511: Other glycan degradation ; map00531: Glycosaminoglycan degradation ; map00600: Sphingolipid metabolism ; map00604: Glycosphingolipid biosynthesis - ganglio series	0	88	281.952	160	141
Apaniculata3226_c0_seq1_len=1247	beta-galactosidase-like isoform x2	1247	XP_011077976	GO:0004565: beta-galactosidase activity ; GO:0005975: carbohydrate metabolic process	map00052: Galactose metabolism ; map00511: Other glycan degradation ; map00531: Glycosaminoglycan degradation ; map00600: Sphingolipid metabolism ; map00604: Glycosphingolipid biosynthesis - ganglio series	8.19651e-180	91	528.48	303	276
Apaniculata49433_c0_seq1_len=804	beta-galactosidase-like isoform x2	804	XP_011077976	GO:0004565: beta-galactosidase activity ; GO:0005975: carbohydrate metabolic process	map00052: Galactose metabolism ; map00511: Other glycan degradation ; map00531: Glycosaminoglycan degradation ; map00600: Sphingolipid metabolism ; map00604: Glycosphingolipid biosynthesis - ganglio series	1.59884e-147	86	439.499	268	231
Apaniculata76704_c0_seq1_len=299	beta-galactosidase-like isoform x1	299	XP_011093727	GO:0004565: beta-galactosidase activity ; GO:0005975: carbohydrate metabolic process	map00052: Galactose metabolism ; map00511: Other glycan degradation ; map00531: Glycosaminoglycan degradation ; map00600: Sphingolipid metabolism ; map00604: Glycosphingolipid biosynthesis - ganglio series	7.34311e-57	94	193.741	100	94
Apaniculata89823_c0_seq1_len=360	beta-galactosidase-like	360	XP_011077976	GO:0004565: beta-galactosidase activity ; GO:0005975: carbohydrate metabolic process	map00052: Galactose metabolism ; map00511: Other glycan degradation ; map00531: Glycosaminoglycan degradation ; map00600: Sphingolipid metabolism ; map00604: Glycosphingolipid biosynthesis - ganglio series	2.98186e-48	87	170.629	102	89
Apaniculata22689_c0_seq11_len=2836	beta-galactosidase 3-like	2836	XP_011092826	GO:0004565: beta-galactosidase activity ; GO:0005975: carbohydrate metabolic process ; GO:0006084: acetyl-CoA metabolic process ; GO:0006598: polyamine catabolic process ; GO:0009664: plant-type cell wall organization ; GO:0009698: phenylpropanoid metabolic process ; GO:0009832: plant-type cell wall biogenesis ; GO:0010075: regulation of meristem growth ; GO:0016126: sterol biosynthetic process ;…	map00052: Galactose metabolism ; map00511: Other glycan degradation ; map00531: Glycosaminoglycan degradation ; map00600: Sphingolipid metabolism ; map00604: Glycosphingolipid biosynthesis - ganglio series	0	89	1236.48	713	639
Apaniculata11901_c0_seq1_len=3380	beta-galactosidase 3	3380	EYU24087	GO:0004565: beta-galactosidase activity ; GO:0005975: carbohydrate metabolic process ; GO:0006598: polyamine catabolic process ; GO:0009664: plant-type cell wall organization ; GO:0009698: phenylpropanoid metabolic process ; GO:0009832: plant-type cell wall biogenesis ; GO:0010075: regulation of meristem growth ; GO:0030246: carbohydrate binding ; GO:0042398: cellular modified amino acid biosynth…	map00052: Galactose metabolism ; map00511: Other glycan degradation ; map00531: Glycosaminoglycan degradation ; map00600: Sphingolipid metabolism ; map00604: Glycosphingolipid biosynthesis - ganglio series	0	93	1553.5	852	795
Apaniculata19364_c0_seq1_len=1279	beta-galactosidase 3-like	1279	XP_011100972	GO:0004565: beta-galactosidase activity ; GO:0005975: carbohydrate metabolic process ; GO:0006598: polyamine catabolic process ; GO:0009664: plant-type cell wall organization ; GO:0009698: phenylpropanoid metabolic process ; GO:0009832: plant-type cell wall biogenesis ; GO:0010075: regulation of meristem growth ; GO:0030246: carbohydrate binding ; GO:0042398: cellular modified amino acid biosynth…	map00052: Galactose metabolism ; map00511: Other glycan degradation ; map00531: Glycosaminoglycan degradation ; map00600: Sphingolipid metabolism ; map00604: Glycosphingolipid biosynthesis - ganglio series	3.006e-132	93	410.223	221	207
Apaniculata61560_c0_seq1_len=930	beta-galactosidase 3	930	EYU24087	GO:0004565: beta-galactosidase activity ; GO:0005975: carbohydrate metabolic process ; GO:0006598: polyamine catabolic process ; GO:0009664: plant-type cell wall organization ; GO:0009698: phenylpropanoid metabolic process ; GO:0009832: plant-type cell wall biogenesis ; GO:0010075: regulation of meristem growth ; GO:0030246: carbohydrate binding ; GO:0042398: cellular modified amino acid biosynth…	map00052: Galactose metabolism ; map00511: Other glycan degradation ; map00531: Glycosaminoglycan degradation ; map00600: Sphingolipid metabolism ; map00604: Glycosphingolipid biosynthesis - ganglio series	2.04575e-75	87	129.028	81	71
Apaniculata4391_c0_seq1_len=3662	beta-galactosidase	3662	XP_011088633	GO:0004565: beta-galactosidase activity ; GO:0005975: carbohydrate metabolic process ; GO:0009341: beta-galactosidase complex ; GO:0030246: carbohydrate binding	map00052: Galactose metabolism ; map00511: Other glycan degradation ; map00531: Glycosaminoglycan degradation ; map00600: Sphingolipid metabolism ; map00604: Glycosphingolipid biosynthesis - ganglio series	0	88	1889.77	1121	992
Apaniculata10059_c0_seq1_len=3377	beta-galactosidase-like	3377	XP_011080179	GO:0004565: beta-galactosidase activity ; GO:0005975: carbohydrate metabolic process ; GO:0009505: plant-type cell wall ; GO:0009506: plasmodesma ; GO:0030246: carbohydrate binding ; GO:0032880: regulation of protein localization ; GO:0042744: hydrogen peroxide catabolic process ; GO:0048046: apoplast ; GO:0048767: root hair elongation	map00052: Galactose metabolism ; map00511: Other glycan degradation ; map00531: Glycosaminoglycan degradation ; map00600: Sphingolipid metabolism ; map00604: Glycosphingolipid biosynthesis - ganglio series	0	93	1528.84	839	782
Apaniculata7527_c0_seq1_len=1155	beta-galactosidase 10	1155	XP_009767061	GO:0004565: beta-galactosidase activity ; GO:0005975: carbohydrate metabolic process ; GO:0009505: plant-type cell wall ; GO:0030246: carbohydrate binding ; GO:0048046: apoplast	map00052: Galactose metabolism ; map00511: Other glycan degradation ; map00531: Glycosaminoglycan degradation ; map00600: Sphingolipid metabolism ; map00604: Glycosphingolipid biosynthesis - ganglio series	0	93	553.518	295	276
Apaniculata1131_c0_seq2_len=570	beta-galactosidase 8-like	570	XP_011096438	GO:0004565: beta-galactosidase activity ; GO:0005975: carbohydrate metabolic process ; GO:0030246: carbohydrate binding	map00052: Galactose metabolism ; map00511: Other glycan degradation ; map00531: Glycosaminoglycan degradation ; map00600: Sphingolipid metabolism ; map00604: Glycosphingolipid biosynthesis - ganglio series	3.669e-90	95	289.656	147	140
Apaniculata11772_c0_seq2_len=1212	beta-galactosidase 8-like	1212	XP_011096438	GO:0004565: beta-galactosidase activity ; GO:0005975: carbohydrate metabolic process ; GO:0030246: carbohydrate binding	map00052: Galactose metabolism ; map00511: Other glycan degradation ; map00531: Glycosaminoglycan degradation ; map00600: Sphingolipid metabolism ; map00604: Glycosphingolipid biosynthesis - ganglio series	0	90	625.55	378	343
Apaniculata11772_c0_seq3_len=2881	beta-galactosidase 8-like	2881	XP_011096438	GO:0004565: beta-galactosidase activity ; GO:0005975: carbohydrate metabolic process ; GO:0030246: carbohydrate binding	map00052: Galactose metabolism ; map00511: Other glycan degradation ; map00531: Glycosaminoglycan degradation ; map00600: Sphingolipid metabolism ; map00604: Glycosphingolipid biosynthesis - ganglio series	0	88	857.825	521	463
Apaniculata14302_c0_seq2_len=1968	beta-galactosidase 8-like	1968	XP_011096438	GO:0004565: beta-galactosidase activity ; GO:0005975: carbohydrate metabolic process ; GO:0030246: carbohydrate binding	map00052: Galactose metabolism ; map00511: Other glycan degradation ; map00531: Glycosaminoglycan degradation ; map00600: Sphingolipid metabolism ; map00604: Glycosphingolipid biosynthesis - ganglio series	0	91	772.696	449	413
Apaniculata14302_c0_seq4_len=814	beta-galactosidase 8-like	814	XP_011096438	GO:0004565: beta-galactosidase activity ; GO:0005975: carbohydrate metabolic process ; GO:0030246: carbohydrate binding	map00052: Galactose metabolism ; map00511: Other glycan degradation ; map00531: Glycosaminoglycan degradation ; map00600: Sphingolipid metabolism ; map00604: Glycosphingolipid biosynthesis - ganglio series	1.4515e-117	87	365.155	216	188
Apaniculata16919_c1_seq4_len=1695	beta-galactosidase-like isoform x1	1695	XP_011077976	GO:0004565: beta-galactosidase activity ; GO:0005975: carbohydrate metabolic process ; GO:0030246: carbohydrate binding	map00052: Galactose metabolism ; map00511: Other glycan degradation ; map00531: Glycosaminoglycan degradation ; map00600: Sphingolipid metabolism ; map00604: Glycosphingolipid biosynthesis - ganglio series	3.07906e-173	91	318.546	178	163
Apaniculata17815_c0_seq1_len=1042	beta-galactosidase-like	1042	EYU45851	GO:0004565: beta-galactosidase activity ; GO:0005975: carbohydrate metabolic process ; GO:0030246: carbohydrate binding	map00052: Galactose metabolism ; map00511: Other glycan degradation ; map00531: Glycosaminoglycan degradation ; map00600: Sphingolipid metabolism ; map00604: Glycosphingolipid biosynthesis - ganglio series	4.02626e-84	94	276.944	148	140
Apaniculata17815_c0_seq2_len=3506	beta-galactosidase precursor	3506	XP_011072510	GO:0004565: beta-galactosidase activity ; GO:0005975: carbohydrate metabolic process ; GO:0030246: carbohydrate binding	map00052: Galactose metabolism ; map00511: Other glycan degradation ; map00531: Glycosaminoglycan degradation ; map00600: Sphingolipid metabolism ; map00604: Glycosphingolipid biosynthesis - ganglio series	0	93	1516.52	834	780
Apaniculata219991_c0_seq1_len=203	beta-galactosidase 13-like	203	XP_011088601	GO:0004565: beta-galactosidase activity ; GO:0005975: carbohydrate metabolic process ; GO:0030246: carbohydrate binding	map00052: Galactose metabolism ; map00511: Other glycan degradation ; map00531: Glycosaminoglycan degradation ; map00600: Sphingolipid metabolism ; map00604: Glycosphingolipid biosynthesis - ganglio series	2.54666e-19	70	87.4261	79	56
Apaniculata22689_c0_seq4_len=3055	beta-galactosidase-like isoform x2	3055	XP_011093727	GO:0004565: beta-galactosidase activity ; GO:0005975: carbohydrate metabolic process ; GO:0030246: carbohydrate binding	map00052: Galactose metabolism ; map00511: Other glycan degradation ; map00531: Glycosaminoglycan degradation ; map00600: Sphingolipid metabolism ; map00604: Glycosphingolipid biosynthesis - ganglio series	0	84	476.863	310	263
Apaniculata282533_c0_seq1_len=1001	beta-galactosidase 8-like	1001	XP_011096438	GO:0004565: beta-galactosidase activity ; GO:0005975: carbohydrate metabolic process ; GO:0030246: carbohydrate binding	map00052: Galactose metabolism ; map00511: Other glycan degradation ; map00531: Glycosaminoglycan degradation ; map00600: Sphingolipid metabolism ; map00604: Glycosphingolipid biosynthesis - ganglio series	0	95	613.609	317	304
[truncated: 48,528 more rows]

## Sheet: Biological Process
Supplementary File.S3. Overview of the leaf transcriptome of A. paniculata (B) Biological process
GO ID	Gene Ontology Term	Transcript Count
GO:0008152	metabolic process	2846
GO:0055114	oxidation-reduction process	2673
GO:0006468	protein phosphorylation	1880
GO:0006355	regulation of transcription, DNA-templated	1378
GO:0016310	phosphorylation	1007
[truncated: 2,410 more rows]

## Sheet: Celluar Component
Supplementary File.S3. Overview of the leaf transcriptome of A. paniculata (C) Cellular components
[truncated: 477 more rows]

[truncated: 1 more sheets: Molecular Function]
